# Supplementary material for: A DNA Barcoding Survey of an Arctic Arthropod Community: Implications for Future Monitoring
Source: Insects. 2020 Jan 9;11(1):46. doi: 10.3390/insects11010046 (PMC7023425; doi:10.3390/insects11010046)
Supplement: Supplementary file 1 [file insects-11-00046-s001.zip › Table S1.xlsx]

## Sheet: Supplement Table 1
Table S1. GenBank accessions, BIN assignments and detailed taxonomic data for the studied specimens.
Process ID	Sequence Length (bp)	Genbank Accession	BIN	Class	Order	Family	Subfamily	Genus	Species	Collection Date
CCHAR9938-19	652	MN679273	BOLD:AAD5416	Arachnida	Araneae	Clubionidae		Clubiona	Clubiona praematura	15-Aug-2018
ACHAR1593-18	652	MN665653	BOLD:AAD5416	Arachnida	Araneae	Clubionidae		Clubiona	Clubiona praematura	10-Aug-2018
ACHAR1691-18	653	MN669436	BOLD:AAD5416	Arachnida	Araneae	Clubionidae		Clubiona	Clubiona praematura	10-Jul-2018
CCHAR277-19	653	MN680862	BOLD:AAD5416	Arachnida	Araneae	Clubionidae		Clubiona	Clubiona praematura	18-Jul-2018
ACHAR3867-19	653	MN669272	BOLD:AAD5416	Arachnida	Araneae	Clubionidae		Clubiona	Clubiona praematura	18-Jul-2018
CCHAR7058-19	652	MN671771	BOLD:AAD5416	Arachnida	Araneae	Clubionidae		Clubiona	Clubiona praematura	01-Aug-2018
ACHAR2168-18	654	MN672516	BOLD:AAD5416	Arachnida	Araneae	Clubionidae		Clubiona	Clubiona praematura	02-Aug-2018
ACHAR1781-18	653	MN681088	BOLD:AAD5416	Arachnida	Araneae	Clubionidae		Clubiona	Clubiona praematura	04-Aug-2018
ACHAR1775-18	651	MN670315	BOLD:AAD5416	Arachnida	Araneae	Clubionidae		Clubiona	Clubiona praematura	15-Aug-2018
CCHAR5711-19	651	MN682460	BOLD:AAD5416	Arachnida	Araneae	Clubionidae		Clubiona	Clubiona praematura	24-Jul-2018
ACHAR1915-18	653	MN669196	BOLD:AAF5891	Arachnida	Araneae	Dictynidae		Dictyna	Dictyna major	02-Aug-2018
ACHAR1914-18	654	MN678827	BOLD:AAF5891	Arachnida	Araneae	Dictynidae		Dictyna	Dictyna major	02-Aug-2018
ACHAR1913-18	652	MN670316	BOLD:AAF5891	Arachnida	Araneae	Dictynidae		Dictyna	Dictyna major	02-Aug-2018
ACHAR1620-18	654	MN674799	BOLD:ACG6524	Arachnida	Araneae	Dictynidae		Emblyna	Emblyna borealis	06-Aug-2018
ACHAR1514-18	654	MN680037	BOLD:ACG6524	Arachnida	Araneae	Dictynidae		Emblyna	Emblyna borealis	10-Aug-2018
ACHAR1214-18	654	MN679133	BOLD:ACG6524	Arachnida	Araneae	Dictynidae		Emblyna	Emblyna borealis	09-Aug-2018
ACHAR3850-19	653	MN674341	BOLD:ACG6524	Arachnida	Araneae	Dictynidae		Emblyna	Emblyna borealis	27-Jul-2018
DCHAR035-19	654	MN680727	BOLD:ACG6524	Arachnida	Araneae	Dictynidae		Emblyna	Emblyna borealis	10-Jul-2018
ACHAR155-18	645	MN667542	BOLD:ACK5581	Arachnida	Araneae	Dictynidae		Emblyna	Emblyna borealis	15-Aug-2018
ACHAR1621-18	654	MN666650	BOLD:ACK5581	Arachnida	Araneae	Dictynidae		Emblyna	Emblyna borealis	06-Aug-2018
ACHAR1619-18	655	MN667653	BOLD:ACK5581	Arachnida	Araneae	Dictynidae		Emblyna	Emblyna borealis	06-Aug-2018
ACHAR1618-18	654	MN669142	BOLD:ACK5581	Arachnida	Araneae	Dictynidae		Emblyna	Emblyna borealis	06-Aug-2018
ACHAR1605-18	655	MN678046	BOLD:ACK5581	Arachnida	Araneae	Dictynidae		Emblyna	Emblyna borealis	10-Aug-2018
ACHAR1604-18	653	MN678641	BOLD:ACK5581	Arachnida	Araneae	Dictynidae		Emblyna	Emblyna borealis	10-Aug-2018
ACHAR1589-18	653	MN672367	BOLD:ACK5581	Arachnida	Araneae	Dictynidae		Emblyna	Emblyna borealis	06-Aug-2018
ACHAR1540-18	654	MN669174	BOLD:ACK5581	Arachnida	Araneae	Dictynidae		Emblyna	Emblyna borealis	07-Aug-2018
ACHAR1631-18	654	MN671314	BOLD:ACK5581	Arachnida	Araneae	Dictynidae		Emblyna	Emblyna borealis	20-Jul-2018
ACHAR937-18	652	MN681800	BOLD:ACK5581	Arachnida	Araneae	Dictynidae		Emblyna	Emblyna borealis	13-Aug-2018
ACHAR936-18	654	MN673358	BOLD:ACK5581	Arachnida	Araneae	Dictynidae		Emblyna	Emblyna borealis	13-Aug-2018
ACHAR897-18	654	MN674521	BOLD:ACK5581	Arachnida	Araneae	Dictynidae		Emblyna	Emblyna borealis	08-Aug-2018
ACHAR1175-18	651	MN673949	BOLD:ACK5581	Arachnida	Araneae	Dictynidae		Emblyna	Emblyna borealis	13-Aug-2018
ACHAR1132-18	654	MN670076	BOLD:ACK5581	Arachnida	Araneae	Dictynidae		Emblyna	Emblyna borealis	13-Aug-2018
ACHAR2109-18	653	MN675901	BOLD:ACK5581	Arachnida	Araneae	Dictynidae		Emblyna	Emblyna borealis	13-Jul-2018
ACHAR2101-18	654	MN676582	BOLD:ACK5581	Arachnida	Araneae	Dictynidae		Emblyna	Emblyna borealis	13-Jul-2018
DCHAR978-19	641	MN681875	BOLD:ACK5581	Arachnida	Araneae	Dictynidae		Emblyna	Emblyna borealis	24-Jul-2018
CCHAR4077-19	651	MN666531	BOLD:ACK5581	Arachnida	Araneae	Dictynidae		Emblyna	Emblyna borealis	15-Jul-2018
ACHAR2143-18	654	MN679608	BOLD:ADS7933	Arachnida	Araneae	Dictynidae		Emblyna	Emblyna sp. 1GAB	02-Aug-2018
ACHAR3520-19	650	MN677697	BOLD:AAC6137	Arachnida	Araneae	Gnaphosidae		Gnaphosa	Gnaphosa borea	2018-08-17
ACHAR1581-18	654	MN680187	BOLD:AAA6916	Arachnida	Araneae	Linyphiidae		Islandiana	Islandiana falsifica	10-Aug-2018
ACHAR1580-18	655	MN665786	BOLD:AAA6916	Arachnida	Araneae	Linyphiidae		Islandiana	Islandiana falsifica	10-Aug-2018
ACHAR1531-18	654	MN671836	BOLD:AAA6916	Arachnida	Araneae	Linyphiidae		Islandiana	Islandiana falsifica	08-Aug-2018
ACHAR1530-18	653	MN667068	BOLD:AAA6916	Arachnida	Araneae	Linyphiidae		Islandiana	Islandiana falsifica	08-Aug-2018
ACHAR1529-18	654	MN680368	BOLD:AAA6916	Arachnida	Araneae	Linyphiidae		Islandiana	Islandiana falsifica	08-Aug-2018
ACHAR1528-18	654	MN673226	BOLD:AAA6916	Arachnida	Araneae	Linyphiidae		Islandiana	Islandiana falsifica	08-Aug-2018
ACHAR1684-18	653	MN682921	BOLD:AAA6916	Arachnida	Araneae	Linyphiidae		Islandiana	Islandiana falsifica	12-Jul-2018
ACHAR1090-18	654	MN671211	BOLD:AAA6916	Arachnida	Araneae	Linyphiidae		Islandiana	Islandiana falsifica	17-Aug-2018
ACHAR1089-18	655	MN683147	BOLD:AAA6916	Arachnida	Araneae	Linyphiidae		Islandiana	Islandiana falsifica	17-Aug-2018
ACHAR1088-18	655	MN680248	BOLD:AAA6916	Arachnida	Araneae	Linyphiidae		Islandiana	Islandiana falsifica	17-Aug-2018
ACHAR1087-18	654	MN671353	BOLD:AAA6916	Arachnida	Araneae	Linyphiidae		Islandiana	Islandiana falsifica	17-Aug-2018
ACHAR1043-18	654	MN680846	BOLD:AAA6916	Arachnida	Araneae	Linyphiidae		Islandiana	Islandiana falsifica	17-Aug-2018
ACHAR1042-18	655	MN673455	BOLD:AAA6916	Arachnida	Araneae	Linyphiidae		Islandiana	Islandiana falsifica	17-Aug-2018
ACHAR1030-18	654	MN667915	BOLD:AAA6916	Arachnida	Araneae	Linyphiidae		Islandiana	Islandiana falsifica	17-Aug-2018
ACHAR985-18	656	MN671578	BOLD:AAA6916	Arachnida	Araneae	Linyphiidae		Islandiana	Islandiana falsifica	06-Aug-2018
ACHAR984-18	653	MN671219	BOLD:AAA6916	Arachnida	Araneae	Linyphiidae		Islandiana	Islandiana falsifica	06-Aug-2018
ACHAR983-18	657	MN674604	BOLD:AAA6916	Arachnida	Araneae	Linyphiidae		Islandiana	Islandiana falsifica	06-Aug-2018
ACHAR982-18	654	MN682175	BOLD:AAA6916	Arachnida	Araneae	Linyphiidae		Islandiana	Islandiana falsifica	06-Aug-2018
ACHAR981-18	655	MN668388	BOLD:AAA6916	Arachnida	Araneae	Linyphiidae		Islandiana	Islandiana falsifica	06-Aug-2018
ACHAR980-18	654	MN678450	BOLD:AAA6916	Arachnida	Araneae	Linyphiidae		Islandiana	Islandiana falsifica	06-Aug-2018
ACHAR979-18	655	MN673342	BOLD:AAA6916	Arachnida	Araneae	Linyphiidae		Islandiana	Islandiana falsifica	06-Aug-2018
ACHAR978-18	654	MN670713	BOLD:AAA6916	Arachnida	Araneae	Linyphiidae		Islandiana	Islandiana falsifica	06-Aug-2018
ACHAR1174-18	655	MN669288	BOLD:AAA6916	Arachnida	Araneae	Linyphiidae		Islandiana	Islandiana falsifica	13-Aug-2018
ACHAR1173-18	654	MN678946	BOLD:AAA6916	Arachnida	Araneae	Linyphiidae		Islandiana	Islandiana falsifica	13-Aug-2018
ACHAR1172-18	654	MN678390	BOLD:AAA6916	Arachnida	Araneae	Linyphiidae		Islandiana	Islandiana falsifica	13-Aug-2018
ACHAR1171-18	654	MN673184	BOLD:AAA6916	Arachnida	Araneae	Linyphiidae		Islandiana	Islandiana falsifica	13-Aug-2018
ACHAR2544-18	654	MN675674	BOLD:AAA6916	Arachnida	Araneae	Linyphiidae		Islandiana	Islandiana falsifica	02-Aug-2018
ACHAR2453-18	655	MN678423	BOLD:AAA6916	Arachnida	Araneae	Linyphiidae		Islandiana	Islandiana falsifica	29-Jul-2018
ACHAR1933-18	653	MN674405	BOLD:AAA6916	Arachnida	Araneae	Linyphiidae		Islandiana	Islandiana falsifica	15-Jul-2018
ACHAR2090-18	654	MN675144	BOLD:AAA6916	Arachnida	Araneae	Linyphiidae		Islandiana	Islandiana falsifica	13-Jul-2018
ACHAR1565-18	654	MN678917	BOLD:AAB2995	Arachnida	Araneae	Linyphiidae		Walckenaeria	Walckenaeria clavicornis	12-Aug-2018
ACHAR1539-18	653	MN674302	BOLD:AAB2995	Arachnida	Araneae	Linyphiidae		Walckenaeria	Walckenaeria clavicornis	07-Aug-2018
ACHAR1538-18	653	MN668327	BOLD:AAB2995	Arachnida	Araneae	Linyphiidae		Walckenaeria	Walckenaeria clavicornis	07-Aug-2018
ACHAR1537-18	654	MN673878	BOLD:AAB2995	Arachnida	Araneae	Linyphiidae		Walckenaeria	Walckenaeria clavicornis	07-Aug-2018
ACHAR1067-18	654	MN678855	BOLD:AAB2995	Arachnida	Araneae	Linyphiidae		Walckenaeria	Walckenaeria clavicornis	17-Aug-2018
ACHAR986-18	654	MN679812	BOLD:AAB2995	Arachnida	Araneae	Linyphiidae		Walckenaeria	Walckenaeria clavicornis	06-Aug-2018
ACHAR948-18	654	MN669472	BOLD:AAB2995	Arachnida	Araneae	Linyphiidae		Walckenaeria	Walckenaeria clavicornis	07-Aug-2018
ACHAR940-18	654	MN670413	BOLD:AAB2995	Arachnida	Araneae	Linyphiidae		Walckenaeria	Walckenaeria clavicornis	13-Aug-2018
ACHAR148-18	654	MN672891	BOLD:AAB2995	Arachnida	Araneae	Linyphiidae		Walckenaeria	Walckenaeria clavicornis	16-Aug-2018
ACHAR3865-19	655	MN680355	BOLD:AAB2995	Arachnida	Araneae	Linyphiidae		Walckenaeria	Walckenaeria clavicornis	18-Jul-2018
ACHAR4282-19	652	MN672342	BOLD:AAB2995	Arachnida	Araneae	Linyphiidae		Walckenaeria	Walckenaeria clavicornis	31-Jul-2018
ACHAR165-18	640	MN676689	BOLD:AAB6851	Arachnida	Araneae	Linyphiidae		Erigone	Erigone arctica	15-Aug-2018
DCHAR4154-19	653	MN666778	BOLD:AAB6851	Arachnida	Araneae	Linyphiidae		Erigone	Erigone arctica	17-Jul-2018
ACHAR442-18	583	MN681114	BOLD:AAB6851	Arachnida	Araneae	Linyphiidae		Erigone	Erigone arctica	27-Jul-2018
ACHAR1612-18	651	MN671413	BOLD:AAB6851	Arachnida	Araneae	Linyphiidae		Erigone	Erigone arctica	10-Aug-2018
ACHAR1608-18	652	MN679949	BOLD:AAB6851	Arachnida	Araneae	Linyphiidae		Erigone	Erigone arctica	13-Aug-2018
ACHAR1595-18	640	MN683181	BOLD:AAB6851	Arachnida	Araneae	Linyphiidae		Erigone	Erigone arctica	03-Aug-2018
ACHAR1594-18	653	MN683010	BOLD:AAB6851	Arachnida	Araneae	Linyphiidae		Erigone	Erigone arctica	10-Aug-2018
ACHAR1585-18	641	MN683413	BOLD:AAB6851	Arachnida	Araneae	Linyphiidae		Erigone	Erigone arctica	10-Aug-2018
ACHAR1536-18	656	MN673617	BOLD:AAB6851	Arachnida	Araneae	Linyphiidae		Erigone	Erigone arctica	07-Aug-2018
ACHAR1526-18	651	MN668051	BOLD:AAB6851	Arachnida	Araneae	Linyphiidae		Erigone	Erigone arctica	08-Aug-2018
ACHAR1518-18	641	MN676946	BOLD:AAB6851	Arachnida	Araneae	Linyphiidae		Erigone	Erigone arctica	10-Aug-2018
ACHAR1659-18	641	MN677787	BOLD:AAB6851	Arachnida	Araneae	Linyphiidae		Erigone	Erigone arctica	20-Jul-2018
ACHAR1640-18	652	MN665797	BOLD:AAB6851	Arachnida	Araneae	Linyphiidae		Erigone	Erigone arctica	19-Jul-2018
ACHAR1078-18	640	MN678835	BOLD:AAB6851	Arachnida	Araneae	Linyphiidae		Erigone	Erigone arctica	17-Aug-2018
ACHAR1060-18	652	MN678522	BOLD:AAB6851	Arachnida	Araneae	Linyphiidae		Erigone	Erigone arctica	17-Aug-2018
ACHAR1057-18	651	MN665726	BOLD:AAB6851	Arachnida	Araneae	Linyphiidae		Erigone	Erigone arctica	17-Aug-2018
ACHAR1056-18	651	MN667289	BOLD:AAB6851	Arachnida	Araneae	Linyphiidae		Erigone	Erigone arctica	17-Aug-2018
ACHAR1051-18	652	MN677487	BOLD:AAB6851	Arachnida	Araneae	Linyphiidae		Erigone	Erigone arctica	17-Aug-2018
ACHAR1046-18	652	MN674976	BOLD:AAB6851	Arachnida	Araneae	Linyphiidae		Erigone	Erigone arctica	17-Aug-2018
ACHAR3113-18	650	MN670609	BOLD:AAB6851	Arachnida	Araneae	Linyphiidae		Erigone	Erigone arctica	06-Aug-2018
ACHAR1218-18	651	MN670130	BOLD:AAB6851	Arachnida	Araneae	Linyphiidae		Erigone	Erigone arctica	09-Aug-2018
ACHAR1184-18	641	MN670166	BOLD:AAB6851	Arachnida	Araneae	Linyphiidae		Erigone	Erigone arctica	13-Aug-2018
ACHAR1176-18	653	MN673790	BOLD:AAB6851	Arachnida	Araneae	Linyphiidae		Erigone	Erigone arctica	13-Aug-2018
ACHAR1155-18	652	MN682976	BOLD:AAB6851	Arachnida	Araneae	Linyphiidae		Erigone	Erigone arctica	13-Aug-2018
ACHAR1154-18	651	MN667974	BOLD:AAB6851	Arachnida	Araneae	Linyphiidae		Erigone	Erigone arctica	13-Aug-2018
ACHAR1153-18	640	MN672156	BOLD:AAB6851	Arachnida	Araneae	Linyphiidae		Erigone	Erigone arctica	13-Aug-2018
ACHAR1108-18	654	MN683319	BOLD:AAB6851	Arachnida	Araneae	Linyphiidae		Erigone	Erigone arctica	16-Aug-2018
ACHAR2418-18	651	MN675155	BOLD:AAB6851	Arachnida	Araneae	Linyphiidae		Erigone	Erigone arctica	24-Jul-2018
ACHAR3969-19	651	MN672434	BOLD:AAB6851	Arachnida	Araneae	Linyphiidae		Erigone	Erigone arctica	15-Jul-2018
ACHAR3780-19	651	MN666190	BOLD:AAB6851	Arachnida	Araneae	Linyphiidae		Erigone	Erigone arctica	27-Jul-2018
ACHAR3779-19	641	MN675795	BOLD:AAB6851	Arachnida	Araneae	Linyphiidae		Erigone	Erigone arctica	27-Jul-2018
ACHAR3778-19	651	MN668503	BOLD:AAB6851	Arachnida	Araneae	Linyphiidae		Erigone	Erigone arctica	27-Jul-2018
ACHAR3760-19	642	MN671674	BOLD:AAB6851	Arachnida	Araneae	Linyphiidae		Erigone	Erigone arctica	27-Jul-2018
DCHAR003-19	640	MN672037	BOLD:AAB6851	Arachnida	Araneae	Linyphiidae		Erigone	Erigone arctica	10-Jul-2018
ACHAR2152-18	654	MN670446	BOLD:AAB6851	Arachnida	Araneae	Linyphiidae		Erigone	Erigone arctica	13-Jul-2018
ACHAR2100-18	652	MN679682	BOLD:AAB6851	Arachnida	Araneae	Linyphiidae		Erigone	Erigone arctica	13-Jul-2018
CCHAR5709-19	652	MN676766	BOLD:AAB6851	Arachnida	Araneae	Linyphiidae		Erigone	Erigone arctica	24-Jul-2018
ACHAR4422-19	651	MN669676	BOLD:AAB6851	Arachnida	Araneae	Linyphiidae		Erigone	Erigone arctica	30-Jul-2018
ACHAR1525-18	654	MN680295	BOLD:AAC5935	Arachnida	Araneae	Linyphiidae		Bathyphantes	Bathyphantes eumenis	08-Aug-2018
ACHAR1524-18	654	MN681107	BOLD:AAC5935	Arachnida	Araneae	Linyphiidae		Bathyphantes	Bathyphantes eumenis	08-Aug-2018
ACHAR1523-18	654	MN680699	BOLD:AAC5935	Arachnida	Araneae	Linyphiidae		Bathyphantes	Bathyphantes eumenis	08-Aug-2018
ACHAR1522-18	655	MN678327	BOLD:AAC5935	Arachnida	Araneae	Linyphiidae		Bathyphantes	Bathyphantes eumenis	08-Aug-2018
ACHAR1743-18	656	MN673539	BOLD:AAC5935	Arachnida	Araneae	Linyphiidae		Bathyphantes	Bathyphantes eumenis	13-Aug-2018
ACHAR1742-18	655	MN669127	BOLD:AAC5935	Arachnida	Araneae	Linyphiidae		Bathyphantes	Bathyphantes eumenis	13-Aug-2018
ACHAR1741-18	654	MN676151	BOLD:AAC5935	Arachnida	Araneae	Linyphiidae		Bathyphantes	Bathyphantes eumenis	13-Aug-2018
ACHAR1740-18	654	MN674043	BOLD:AAC5935	Arachnida	Araneae	Linyphiidae		Bathyphantes	Bathyphantes eumenis	13-Aug-2018
ACHAR1037-18	654	MN679325	BOLD:AAC5935	Arachnida	Araneae	Linyphiidae		Bathyphantes	Bathyphantes eumenis	17-Aug-2018
ACHAR1036-18	653	MN675707	BOLD:AAC5935	Arachnida	Araneae	Linyphiidae		Bathyphantes	Bathyphantes eumenis	17-Aug-2018
ACHAR970-18	654	MN671137	BOLD:AAC5935	Arachnida	Araneae	Linyphiidae		Bathyphantes	Bathyphantes eumenis	05-Aug-2018
ACHAR949-18	654	MN683305	BOLD:AAC5935	Arachnida	Araneae	Linyphiidae		Bathyphantes	Bathyphantes eumenis	07-Aug-2018
ACHAR934-18	654	MN680337	BOLD:AAC5935	Arachnida	Araneae	Linyphiidae		Bathyphantes	Bathyphantes eumenis	13-Aug-2018
ACHAR933-18	653	MN677767	BOLD:AAC5935	Arachnida	Araneae	Linyphiidae		Bathyphantes	Bathyphantes eumenis	13-Aug-2018
ACHAR932-18	653	MN668168	BOLD:AAC5935	Arachnida	Araneae	Linyphiidae		Bathyphantes	Bathyphantes eumenis	13-Aug-2018
ACHAR931-18	655	MN669772	BOLD:AAC5935	Arachnida	Araneae	Linyphiidae		Bathyphantes	Bathyphantes eumenis	13-Aug-2018
ACHAR930-18	655	MN669461	BOLD:AAC5935	Arachnida	Araneae	Linyphiidae		Bathyphantes	Bathyphantes eumenis	13-Aug-2018
ACHAR903-18	654	MN670809	BOLD:AAC5935	Arachnida	Araneae	Linyphiidae		Bathyphantes	Bathyphantes eumenis	08-Aug-2018
ACHAR902-18	654	MN667576	BOLD:AAC5935	Arachnida	Araneae	Linyphiidae		Bathyphantes	Bathyphantes eumenis	08-Aug-2018
ACHAR901-18	654	MN665969	BOLD:AAC5935	Arachnida	Araneae	Linyphiidae		Bathyphantes	Bathyphantes eumenis	08-Aug-2018
ACHAR3030-18	654	MN680237	BOLD:AAC5935	Arachnida	Araneae	Linyphiidae		Bathyphantes	Bathyphantes eumenis	10-Aug-2018
ACHAR1186-18	654	MN669325	BOLD:AAC5935	Arachnida	Araneae	Linyphiidae		Bathyphantes	Bathyphantes eumenis	13-Aug-2018
ACHAR1185-18	654	MN675244	BOLD:AAC5935	Arachnida	Araneae	Linyphiidae		Bathyphantes	Bathyphantes eumenis	13-Aug-2018
ACHAR1158-18	654	MN672938	BOLD:AAC5935	Arachnida	Araneae	Linyphiidae		Bathyphantes	Bathyphantes eumenis	13-Aug-2018
ACHAR1156-18	654	MN680746	BOLD:AAC5935	Arachnida	Araneae	Linyphiidae		Bathyphantes	Bathyphantes eumenis	13-Aug-2018
ACHAR1563-18	652	MN665670	BOLD:AAD1747	Arachnida	Araneae	Linyphiidae		Erigone	Erigone psychrophila	12-Aug-2018
ACHAR1562-18	654	MN665760	BOLD:AAD1747	Arachnida	Araneae	Linyphiidae		Erigone	Erigone psychrophila	12-Aug-2018
ACHAR1548-18	653	MN670836	BOLD:AAD1747	Arachnida	Araneae	Linyphiidae		Erigone	Erigone psychrophila	13-Aug-2018
ACHAR1517-18	640	MN673824	BOLD:AAD1747	Arachnida	Araneae	Linyphiidae		Erigone	Erigone psychrophila	10-Aug-2018
ACHAR1515-18	651	MN667654	BOLD:AAD1747	Arachnida	Araneae	Linyphiidae		Erigone	Erigone psychrophila	10-Aug-2018
ACHAR1710-18	651	MN674318	BOLD:AAD1747	Arachnida	Araneae	Linyphiidae		Erigone	Erigone psychrophila	11-Jul-2018
ACHAR1708-18	653	MN669867	BOLD:AAD1747	Arachnida	Araneae	Linyphiidae		Erigone	Erigone psychrophila	11-Jul-2018
ACHAR1707-18	651	MN681093	BOLD:AAD1747	Arachnida	Araneae	Linyphiidae		Erigone	Erigone psychrophila	11-Jul-2018
ACHAR1668-18	652	MN670077	BOLD:AAD1747	Arachnida	Araneae	Linyphiidae		Erigone	Erigone psychrophila	12-Jul-2018
ACHAR1665-18	651	MN676337	BOLD:AAD1747	Arachnida	Araneae	Linyphiidae		Erigone	Erigone psychrophila	19-Jul-2018
ACHAR1664-18	653	MN681084	BOLD:AAD1747	Arachnida	Araneae	Linyphiidae		Erigone	Erigone psychrophila	19-Jul-2018
ACHAR1646-18	655	MN672360	BOLD:AAD1747	Arachnida	Araneae	Linyphiidae		Erigone	Erigone psychrophila	19-Jul-2018
ACHAR1644-18	653	MN672856	BOLD:AAD1747	Arachnida	Araneae	Linyphiidae		Erigone	Erigone psychrophila	19-Jul-2018
ACHAR1083-18	657	MN680863	BOLD:AAD1747	Arachnida	Araneae	Linyphiidae		Erigone	Erigone psychrophila	17-Aug-2018
ACHAR1081-18	640	MN673262	BOLD:AAD1747	Arachnida	Araneae	Linyphiidae		Erigone	Erigone psychrophila	17-Aug-2018
ACHAR1080-18	653	MN678030	BOLD:AAD1747	Arachnida	Araneae	Linyphiidae		Erigone	Erigone psychrophila	17-Aug-2018
ACHAR1074-18	640	MN677510	BOLD:AAD1747	Arachnida	Araneae	Linyphiidae		Erigone	Erigone psychrophila	17-Aug-2018
ACHAR1073-18	638	MN681333	BOLD:AAD1747	Arachnida	Araneae	Linyphiidae		Erigone	Erigone psychrophila	17-Aug-2018
ACHAR1071-18	640	MN667460	BOLD:AAD1747	Arachnida	Araneae	Linyphiidae		Erigone	Erigone psychrophila	17-Aug-2018
ACHAR1061-18	651	MN676195	BOLD:AAD1747	Arachnida	Araneae	Linyphiidae		Erigone	Erigone psychrophila	17-Aug-2018
ACHAR1058-18	651	MN669423	BOLD:AAD1747	Arachnida	Araneae	Linyphiidae		Erigone	Erigone psychrophila	17-Aug-2018
ACHAR1054-18	651	MN674497	BOLD:AAD1747	Arachnida	Araneae	Linyphiidae		Erigone	Erigone psychrophila	17-Aug-2018
ACHAR1050-18	647	MN677132	BOLD:AAD1747	Arachnida	Araneae	Linyphiidae		Erigone	Erigone psychrophila	17-Aug-2018
ACHAR1049-18	652	MN676242	BOLD:AAD1747	Arachnida	Araneae	Linyphiidae		Erigone	Erigone psychrophila	17-Aug-2018
ACHAR1017-18	653	MN678656	BOLD:AAD1747	Arachnida	Araneae	Linyphiidae		Erigone	Erigone psychrophila	15-Aug-2018
ACHAR1015-18	654	MN679973	BOLD:AAD1747	Arachnida	Araneae	Linyphiidae		Erigone	Erigone psychrophila	15-Aug-2018
ACHAR1014-18	652	MN683336	BOLD:AAD1747	Arachnida	Araneae	Linyphiidae		Erigone	Erigone psychrophila	15-Aug-2018
ACHAR1012-18	651	MN666007	BOLD:AAD1747	Arachnida	Araneae	Linyphiidae		Erigone	Erigone psychrophila	15-Aug-2018
ACHAR1011-18	640	MN670663	BOLD:AAD1747	Arachnida	Araneae	Linyphiidae		Erigone	Erigone psychrophila	15-Aug-2018
ACHAR1008-18	653	MN665570	BOLD:AAD1747	Arachnida	Araneae	Linyphiidae		Erigone	Erigone psychrophila	15-Aug-2018
ACHAR1005-18	643	MN676110	BOLD:AAD1747	Arachnida	Araneae	Linyphiidae		Erigone	Erigone psychrophila	15-Aug-2018
ACHAR1000-18	652	MN680476	BOLD:AAD1747	Arachnida	Araneae	Linyphiidae		Erigone	Erigone psychrophila	15-Aug-2018
ACHAR919-18	651	MN673807	BOLD:AAD1747	Arachnida	Araneae	Linyphiidae		Erigone	Erigone psychrophila	08-Aug-2018
ACHAR915-18	651	MN669393	BOLD:AAD1747	Arachnida	Araneae	Linyphiidae		Erigone	Erigone psychrophila	08-Aug-2018
ACHAR912-18	640	MN672026	BOLD:AAD1747	Arachnida	Araneae	Linyphiidae		Erigone	Erigone psychrophila	08-Aug-2018
ACHAR900-18	650	MN674250	BOLD:AAD1747	Arachnida	Araneae	Linyphiidae		Erigone	Erigone psychrophila	08-Aug-2018
ACHAR1181-18	651	MN669851	BOLD:AAD1747	Arachnida	Araneae	Linyphiidae		Erigone	Erigone psychrophila	13-Aug-2018
ACHAR1178-18	651	MN678057	BOLD:AAD1747	Arachnida	Araneae	Linyphiidae		Erigone	Erigone psychrophila	13-Aug-2018
ACHAR1152-18	646	MN682582	BOLD:AAD1747	Arachnida	Araneae	Linyphiidae		Erigone	Erigone psychrophila	13-Aug-2018
ACHAR1151-18	652	MN668771	BOLD:AAD1747	Arachnida	Araneae	Linyphiidae		Erigone	Erigone psychrophila	13-Aug-2018
ACHAR1150-18	652	MN676815	BOLD:AAD1747	Arachnida	Araneae	Linyphiidae		Erigone	Erigone psychrophila	13-Aug-2018
ACHAR1148-18	641	MN682593	BOLD:AAD1747	Arachnida	Araneae	Linyphiidae		Erigone	Erigone psychrophila	13-Aug-2018
ACHAR2569-18	653	MN679987	BOLD:AAD1747	Arachnida	Araneae	Linyphiidae		Erigone	Erigone psychrophila	25-Jul-2018
ACHAR2568-18	654	MN683226	BOLD:AAD1747	Arachnida	Araneae	Linyphiidae		Erigone	Erigone psychrophila	25-Jul-2018
ACHAR2451-18	651	MN681715	BOLD:AAD1747	Arachnida	Araneae	Linyphiidae		Erigone	Erigone psychrophila	29-Jul-2018
ACHAR2448-18	654	MN676827	BOLD:AAD1747	Arachnida	Araneae	Linyphiidae		Erigone	Erigone psychrophila	29-Jul-2018
ACHAR2281-18	652	MN668658	BOLD:AAD1747	Arachnida	Araneae	Linyphiidae		Erigone	Erigone psychrophila	25-Jul-2018
ACHAR4000-19	652	MN671171	BOLD:AAD1747	Arachnida	Araneae	Linyphiidae		Erigone	Erigone psychrophila	15-Jul-2018
ACHAR3761-19	653	MN671929	BOLD:AAD1747	Arachnida	Araneae	Linyphiidae		Erigone	Erigone psychrophila	27-Jul-2018
ACHAR3206-19	635	MN683054	BOLD:AAD1747	Arachnida	Araneae	Linyphiidae		Erigone	Erigone psychrophila	17-Jul-2018
ACHAR2092-18	651	MN670339	BOLD:AAD1747	Arachnida	Araneae	Linyphiidae		Erigone	Erigone psychrophila	13-Jul-2018
ACHAR1609-18	652	MN673415	BOLD:AAD1748	Arachnida	Araneae	Linyphiidae		Erigone	Erigone psychrophila	13-Aug-2018
ACHAR1731-18	651	MN666917	BOLD:AAD1748	Arachnida	Araneae	Linyphiidae		Erigone	Erigone psychrophila	09-Aug-2018
ACHAR1729-18	652	MN679602	BOLD:AAD1748	Arachnida	Araneae	Linyphiidae		Erigone	Erigone psychrophila	09-Aug-2018
ACHAR1728-18	640	MN675043	BOLD:AAD1748	Arachnida	Araneae	Linyphiidae		Erigone	Erigone psychrophila	09-Aug-2018
ACHAR1727-18	652	MN681320	BOLD:AAD1748	Arachnida	Araneae	Linyphiidae		Erigone	Erigone psychrophila	09-Aug-2018
ACHAR1679-18	640	MN678114	BOLD:AAD1748	Arachnida	Araneae	Linyphiidae		Erigone	Erigone psychrophila	20-Jul-2018
ACHAR1104-18	643	MN670461	BOLD:AAD1748	Arachnida	Araneae	Linyphiidae		Erigone	Erigone psychrophila	16-Aug-2018
ACHAR1065-18	644	MN669134	BOLD:AAD1748	Arachnida	Araneae	Linyphiidae		Erigone	Erigone psychrophila	17-Aug-2018
ACHAR1217-18	653	MN673169	BOLD:AAD1748	Arachnida	Araneae	Linyphiidae		Erigone	Erigone psychrophila	09-Aug-2018
ACHAR1109-18	653	MN681981	BOLD:AAD1748	Arachnida	Araneae	Linyphiidae		Erigone	Erigone psychrophila	16-Aug-2018
ACHAR1107-18	654	MN665406	BOLD:AAD1748	Arachnida	Araneae	Linyphiidae		Erigone	Erigone psychrophila	16-Aug-2018
ACHAR2499-18	653	MN671732	BOLD:AAD1748	Arachnida	Araneae	Linyphiidae		Erigone	Erigone psychrophila	24-Jul-2018
ACHAR2497-18	652	MN676726	BOLD:AAD1748	Arachnida	Araneae	Linyphiidae		Erigone	Erigone psychrophila	24-Jul-2018
ACHAR4016-19	640	MN682075	BOLD:AAD1748	Arachnida	Araneae	Linyphiidae		Erigone	Erigone psychrophila	15-Jul-2018
ACHAR4013-19	643	MN676779	BOLD:AAD1748	Arachnida	Araneae	Linyphiidae		Erigone	Erigone psychrophila	15-Jul-2018
ACHAR4005-19	652	MN675725	BOLD:AAD1748	Arachnida	Araneae	Linyphiidae		Erigone	Erigone psychrophila	15-Jul-2018
ACHAR4004-19	653	MN672639	BOLD:AAD1748	Arachnida	Araneae	Linyphiidae		Erigone	Erigone psychrophila	15-Jul-2018
ACHAR3999-19	653	MN681691	BOLD:AAD1748	Arachnida	Araneae	Linyphiidae		Erigone	Erigone psychrophila	15-Jul-2018
ACHAR3998-19	653	MN680796	BOLD:AAD1748	Arachnida	Araneae	Linyphiidae		Erigone	Erigone psychrophila	15-Jul-2018
ACHAR3966-19	653	MN680094	BOLD:AAD1748	Arachnida	Araneae	Linyphiidae		Erigone	Erigone psychrophila	15-Jul-2018
ACHAR3963-19	651	MN671951	BOLD:AAD1748	Arachnida	Araneae	Linyphiidae		Erigone	Erigone psychrophila	15-Jul-2018
ACHAR3962-19	652	MN666440	BOLD:AAD1748	Arachnida	Araneae	Linyphiidae		Erigone	Erigone psychrophila	15-Jul-2018
ACHAR3722-19	654	MN683210	BOLD:AAD1748	Arachnida	Araneae	Linyphiidae		Erigone	Erigone psychrophila	13-Aug-2018
DCHAR097-19	653	MN680550	BOLD:AAD1748	Arachnida	Araneae	Linyphiidae		Erigone	Erigone psychrophila	24-Jul-2018
ACHAR2151-18	653	MN672115	BOLD:AAD1748	Arachnida	Araneae	Linyphiidae		Erigone	Erigone psychrophila	13-Jul-2018
CCHAR5712-19	654	MN679564	BOLD:AAD1748	Arachnida	Araneae	Linyphiidae		Erigone	Erigone psychrophila	24-Jul-2018
ACHAR4423-19	653	MN671303	BOLD:AAD1748	Arachnida	Araneae	Linyphiidae		Erigone	Erigone psychrophila	30-Jul-2018
ACHAR4421-19	641	MN668069	BOLD:AAD1748	Arachnida	Araneae	Linyphiidae		Erigone	Erigone psychrophila	30-Jul-2018
ACHAR4420-19	641	MN675592	BOLD:AAD1748	Arachnida	Araneae	Linyphiidae		Erigone	Erigone psychrophila	30-Jul-2018
ACHAR4419-19	651	MN666142	BOLD:AAD1748	Arachnida	Araneae	Linyphiidae		Erigone	Erigone psychrophila	30-Jul-2018
ACHAR4418-19	651	MN665454	BOLD:AAD1748	Arachnida	Araneae	Linyphiidae		Erigone	Erigone psychrophila	30-Jul-2018
ACHAR4409-19	652	MN680809	BOLD:AAD1748	Arachnida	Araneae	Linyphiidae		Erigone	Erigone psychrophila	03-Aug-2018
ACHAR4408-19	652	MN667675	BOLD:AAD1748	Arachnida	Araneae	Linyphiidae		Erigone	Erigone psychrophila	03-Aug-2018
ACHAR4405-19	654	MN681866	BOLD:AAD1748	Arachnida	Araneae	Linyphiidae		Erigone	Erigone psychrophila	28-Jul-2018
ACHAR4402-19	651	MN680497	BOLD:AAD1748	Arachnida	Araneae	Linyphiidae		Erigone	Erigone psychrophila	28-Jul-2018
ACHAR4401-19	652	MN672005	BOLD:AAD1748	Arachnida	Araneae	Linyphiidae		Erigone	Erigone psychrophila	28-Jul-2018
ACHAR4374-19	653	MN679625	BOLD:AAD1748	Arachnida	Araneae	Linyphiidae		Erigone	Erigone psychrophila	24-Jul-2018
ACHAR4369-19	652	MN666889	BOLD:AAD1748	Arachnida	Araneae	Linyphiidae		Erigone	Erigone psychrophila	31-Jul-2018
ACHAR4366-19	653	MN675697	BOLD:AAD1748	Arachnida	Araneae	Linyphiidae		Erigone	Erigone psychrophila	31-Jul-2018
CCHAR4110-19	652	MN671326	BOLD:AAD1748	Arachnida	Araneae	Linyphiidae		Erigone	Erigone psychrophila	15-Jul-2018
ACHAR1103-18	653	MN670464	BOLD:AAD1748	Arachnida	Araneae	Linyphiidae		Erigone	Erigone psychrophila	16-Aug-2018
ACHAR2480-18	654	MN683004	BOLD:AAD8064	Arachnida	Araneae	Linyphiidae		Agyneta	Agyneta amersaxatilis	27-Jul-2018
ACHAR3994-19	652	MN681394	BOLD:AAD8064	Arachnida	Araneae	Linyphiidae		Agyneta	Agyneta amersaxatilis	15-Jul-2018
ACHAR3993-19	652	MN669409	BOLD:AAD8064	Arachnida	Araneae	Linyphiidae		Agyneta	Agyneta amersaxatilis	15-Jul-2018
ACHAR3992-19	654	MN672527	BOLD:AAD8064	Arachnida	Araneae	Linyphiidae		Agyneta	Agyneta amersaxatilis	15-Jul-2018
ACHAR3990-19	652	MN680875	BOLD:AAD8064	Arachnida	Araneae	Linyphiidae		Agyneta	Agyneta amersaxatilis	15-Jul-2018
ACHAR3987-19	652	MN665757	BOLD:AAD8064	Arachnida	Araneae	Linyphiidae		Agyneta	Agyneta amersaxatilis	15-Jul-2018
ACHAR3980-19	651	MN669630	BOLD:AAD8064	Arachnida	Araneae	Linyphiidae		Agyneta	Agyneta amersaxatilis	15-Jul-2018
ACHAR3976-19	652	MN676677	BOLD:AAD8064	Arachnida	Araneae	Linyphiidae		Agyneta	Agyneta amersaxatilis	15-Jul-2018
ACHAR1895-18	653	MN681514	BOLD:AAD8064	Arachnida	Araneae	Linyphiidae		Agyneta	Agyneta amersaxatilis	13-Jul-2018
ACHAR4368-19	654	MN665510	BOLD:AAD8064	Arachnida	Araneae	Linyphiidae		Agyneta	Agyneta amersaxatilis	31-Jul-2018
ACHAR4365-19	652	MN669985	BOLD:AAD8064	Arachnida	Araneae	Linyphiidae		Agyneta	Agyneta amersaxatilis	31-Jul-2018
ACHAR164-18	654	MN673493	BOLD:AAG5689	Arachnida	Araneae	Linyphiidae		Hilaira	Hilaira glacialis	15-Aug-2018
ACHAR163-18	652	MN675100	BOLD:AAG5689	Arachnida	Araneae	Linyphiidae		Hilaira	Hilaira glacialis	15-Aug-2018
ACHAR1600-18	653	MN675471	BOLD:AAG5689	Arachnida	Araneae	Linyphiidae		Hilaira	Hilaira glacialis	12-Aug-2018
ACHAR1590-18	654	MN672810	BOLD:AAG5689	Arachnida	Araneae	Linyphiidae		Hilaira	Hilaira glacialis	06-Aug-2018
ACHAR1556-18	651	MN670198	BOLD:AAG5689	Arachnida	Araneae	Linyphiidae		Hilaira	Hilaira glacialis	13-Aug-2018
ACHAR1555-18	653	MN670608	BOLD:AAG5689	Arachnida	Araneae	Linyphiidae		Hilaira	Hilaira glacialis	13-Aug-2018
ACHAR1718-18	653	MN665939	BOLD:AAG5689	Arachnida	Araneae	Linyphiidae		Hilaira	Hilaira glacialis	09-Aug-2018
ACHAR1687-18	654	MN668063	BOLD:AAG5689	Arachnida	Araneae	Linyphiidae		Hilaira	Hilaira glacialis	10-Jul-2018
ACHAR1686-18	653	MN678782	BOLD:AAG5689	Arachnida	Araneae	Linyphiidae		Hilaira	Hilaira glacialis	11-Jul-2018
ACHAR1674-18	653	MN670925	BOLD:AAG5689	Arachnida	Araneae	Linyphiidae		Hilaira	Hilaira glacialis	16-Jul-2018
ACHAR1673-18	653	MN666293	BOLD:AAG5689	Arachnida	Araneae	Linyphiidae		Hilaira	Hilaira glacialis	16-Jul-2018
ACHAR1658-18	653	MN676139	BOLD:AAG5689	Arachnida	Araneae	Linyphiidae		Hilaira	Hilaira glacialis	20-Jul-2018
ACHAR1657-18	653	MN673479	BOLD:AAG5689	Arachnida	Araneae	Linyphiidae		Hilaira	Hilaira glacialis	20-Jul-2018
ACHAR1654-18	650	MN677178	BOLD:AAG5689	Arachnida	Araneae	Linyphiidae		Hilaira	Hilaira glacialis	20-Jul-2018
ACHAR1653-18	653	MN678146	BOLD:AAG5689	Arachnida	Araneae	Linyphiidae		Hilaira	Hilaira glacialis	20-Jul-2018
ACHAR1633-18	653	MN673409	BOLD:AAG5689	Arachnida	Araneae	Linyphiidae		Hilaira	Hilaira glacialis	20-Jul-2018
ACHAR1632-18	653	MN667485	BOLD:AAG5689	Arachnida	Araneae	Linyphiidae		Hilaira	Hilaira glacialis	20-Jul-2018
ACHAR1045-18	653	MN673748	BOLD:AAG5689	Arachnida	Araneae	Linyphiidae		Hilaira	Hilaira glacialis	17-Aug-2018
ACHAR995-18	653	MN665621	BOLD:AAG5689	Arachnida	Araneae	Linyphiidae		Hilaira	Hilaira glacialis	15-Aug-2018
ACHAR939-18	653	MN668367	BOLD:AAG5689	Arachnida	Araneae	Linyphiidae		Hilaira	Hilaira glacialis	13-Aug-2018
ACHAR1220-18	651	MN670780	BOLD:AAG5689	Arachnida	Araneae	Linyphiidae		Hilaira	Hilaira glacialis	10-Aug-2018
ACHAR1219-18	653	MN680189	BOLD:AAG5689	Arachnida	Araneae	Linyphiidae		Hilaira	Hilaira glacialis	10-Aug-2018
ACHAR1123-18	654	MN679897	BOLD:AAG5689	Arachnida	Araneae	Linyphiidae		Hilaira	Hilaira glacialis	16-Aug-2018
ACHAR1122-18	654	MN673936	BOLD:AAG5689	Arachnida	Araneae	Linyphiidae		Hilaira	Hilaira glacialis	16-Aug-2018
ACHAR1106-18	652	MN670482	BOLD:AAG5689	Arachnida	Araneae	Linyphiidae		Hilaira	Hilaira glacialis	16-Aug-2018
ACHAR3014-18	654	MN673791	BOLD:AAG5689	Arachnida	Araneae	Linyphiidae		Hilaira	Hilaira glacialis	02-Aug-2018
ACHAR2477-18	654	MN674202	BOLD:AAG5689	Arachnida	Araneae	Linyphiidae		Hilaira	Hilaira glacialis	28-Jul-2018
ACHAR2416-18	653	MN668539	BOLD:AAG5689	Arachnida	Araneae	Linyphiidae		Hilaira	Hilaira glacialis	24-Jul-2018
ACHAR2410-18	655	MN678848	BOLD:AAG5689	Arachnida	Araneae	Linyphiidae		Hilaira	Hilaira glacialis	24-Jul-2018
ACHAR3995-19	654	MN681380	BOLD:AAG5689	Arachnida	Araneae	Linyphiidae		Hilaira	Hilaira glacialis	15-Jul-2018
ACHAR3866-19	654	MN669967	BOLD:AAG5689	Arachnida	Araneae	Linyphiidae		Hilaira	Hilaira glacialis	18-Jul-2018
DCHAR146-19	654	MN679661	BOLD:AAG5689	Arachnida	Araneae	Linyphiidae		Hilaira	Hilaira glacialis	09-Aug-2018
DCHAR145-19	652	MN669069	BOLD:AAG5689	Arachnida	Araneae	Linyphiidae		Hilaira	Hilaira glacialis	09-Aug-2018
DCHAR039-19	653	MN679878	BOLD:AAG5689	Arachnida	Araneae	Linyphiidae		Hilaira	Hilaira glacialis	10-Jul-2018
ACHAR4410-19	653	MN668589	BOLD:AAG5689	Arachnida	Araneae	Linyphiidae		Hilaira	Hilaira glacialis	03-Aug-2018
ACHAR4281-19	653	MN673772	BOLD:AAG5689	Arachnida	Araneae	Linyphiidae		Hilaira	Hilaira glacialis	31-Jul-2018
ACHAR4280-19	653	MN678826	BOLD:AAG5689	Arachnida	Araneae	Linyphiidae		Hilaira	Hilaira glacialis	31-Jul-2018
ACHAR4276-19	652	MN669194	BOLD:AAG5689	Arachnida	Araneae	Linyphiidae		Hilaira	Hilaira glacialis	31-Jul-2018
ACHAR4214-19	653	MN667100	BOLD:AAG5689	Arachnida	Araneae	Linyphiidae		Hilaira	Hilaira glacialis	23-Jul-2018
ACHAR4212-19	652	MN678907	BOLD:AAG5689	Arachnida	Araneae	Linyphiidae		Hilaira	Hilaira glacialis	23-Jul-2018
ACHAR4484-19	657	MN665511	BOLD:AAG5689	Arachnida	Araneae	Linyphiidae		Hilaira	Hilaira glacialis	17-Jul-2018
CCHAR1110-19	654	MN675399	BOLD:AAG5689	Arachnida	Araneae	Linyphiidae		Hilaira	Hilaira glacialis	14-Jul-2018
ACHAR1101-18	653	MN667279	BOLD:AAG5689	Arachnida	Araneae	Linyphiidae		Hilaira	Hilaira glacialis	16-Aug-2018
ACHAR961-18	653	MN675152	BOLD:AAG5689	Arachnida	Araneae	Linyphiidae		Hilaira	Hilaira glacialis	15-Aug-2018
ACHAR938-18	653	MN672350	BOLD:AAG5691	Arachnida	Araneae	Linyphiidae		Diplocephalus	Diplocephalus barbiger	13-Aug-2018
ACHAR1130-18	653	MN670987	BOLD:AAG5691	Arachnida	Araneae	Linyphiidae		Diplocephalus	Diplocephalus barbiger	13-Aug-2018
ACHAR2900-18	654	MN670477	BOLD:AAG5691	Arachnida	Araneae	Linyphiidae		Diplocephalus	Diplocephalus barbiger	03-Aug-2018
ACHAR2493-18	652	MN674313	BOLD:AAG5691	Arachnida	Araneae	Linyphiidae		Diplocephalus	Diplocephalus barbiger	24-Jul-2018
ACHAR2491-18	654	MN673257	BOLD:AAG5691	Arachnida	Araneae	Linyphiidae		Diplocephalus	Diplocephalus barbiger	24-Jul-2018
ACHAR1617-18	653	MN675960	BOLD:AAG5692	Arachnida	Araneae	Linyphiidae		Agyneta	Agyneta maritima	06-Aug-2018
ACHAR1599-18	654	MN670840	BOLD:AAG5692	Arachnida	Araneae	Linyphiidae		Agyneta	Agyneta maritima	12-Aug-2018
ACHAR1598-18	656	MN673802	BOLD:AAG5692	Arachnida	Araneae	Linyphiidae		Agyneta	Agyneta maritima	12-Aug-2018
ACHAR1588-18	654	MN668389	BOLD:AAG5692	Arachnida	Araneae	Linyphiidae		Agyneta	Agyneta maritima	06-Aug-2018
ACHAR1579-18	652	MN676046	BOLD:AAG5692	Arachnida	Araneae	Linyphiidae		Agyneta	Agyneta maritima	10-Aug-2018
ACHAR1578-18	654	MN668378	BOLD:AAG5692	Arachnida	Araneae	Linyphiidae		Agyneta	Agyneta maritima	10-Aug-2018
ACHAR1577-18	654	MN668852	BOLD:AAG5692	Arachnida	Araneae	Linyphiidae		Agyneta	Agyneta maritima	10-Aug-2018
ACHAR1576-18	652	MN667194	BOLD:AAG5692	Arachnida	Araneae	Linyphiidae		Agyneta	Agyneta maritima	10-Aug-2018
ACHAR1570-18	654	MN682414	BOLD:AAG5692	Arachnida	Araneae	Linyphiidae		Agyneta	Agyneta maritima	10-Aug-2018
ACHAR1569-18	654	MN665622	BOLD:AAG5692	Arachnida	Araneae	Linyphiidae		Agyneta	Agyneta maritima	10-Aug-2018
ACHAR1568-18	653	MN676271	BOLD:AAG5692	Arachnida	Araneae	Linyphiidae		Agyneta	Agyneta maritima	10-Aug-2018
ACHAR1561-18	653	MN671973	BOLD:AAG5692	Arachnida	Araneae	Linyphiidae		Agyneta	Agyneta maritima	12-Aug-2018
ACHAR1532-18	646	MN667352	BOLD:AAG5692	Arachnida	Araneae	Linyphiidae		Agyneta	Agyneta maritima	12-Aug-2018
ACHAR1521-18	653	MN669573	BOLD:AAG5692	Arachnida	Araneae	Linyphiidae		Agyneta	Agyneta maritima	08-Aug-2018
ACHAR1751-18	654	MN669920	BOLD:AAG5692	Arachnida	Araneae	Linyphiidae		Agyneta	Agyneta maritima	13-Aug-2018
ACHAR1739-18	655	MN683009	BOLD:AAG5692	Arachnida	Araneae	Linyphiidae		Agyneta	Agyneta maritima	13-Aug-2018
ACHAR1738-18	654	MN672776	BOLD:AAG5692	Arachnida	Araneae	Linyphiidae		Agyneta	Agyneta maritima	13-Aug-2018
ACHAR1737-18	653	MN674312	BOLD:AAG5692	Arachnida	Araneae	Linyphiidae		Agyneta	Agyneta maritima	13-Aug-2018
ACHAR1736-18	653	MN681011	BOLD:AAG5692	Arachnida	Araneae	Linyphiidae		Agyneta	Agyneta maritima	13-Aug-2018
ACHAR1735-18	654	MN679848	BOLD:AAG5692	Arachnida	Araneae	Linyphiidae		Agyneta	Agyneta maritima	13-Aug-2018
ACHAR1734-18	653	MN675272	BOLD:AAG5692	Arachnida	Araneae	Linyphiidae		Agyneta	Agyneta maritima	13-Aug-2018
ACHAR1733-18	653	MN674431	BOLD:AAG5692	Arachnida	Araneae	Linyphiidae		Agyneta	Agyneta maritima	13-Aug-2018
ACHAR1671-18	654	MN668790	BOLD:AAG5692	Arachnida	Araneae	Linyphiidae		Agyneta	Agyneta maritima	13-Jul-2018
ACHAR1099-18	653	MN668654	BOLD:AAG5692	Arachnida	Araneae	Linyphiidae		Agyneta	Agyneta maritima	17-Aug-2018
ACHAR1098-18	654	MN682394	BOLD:AAG5692	Arachnida	Araneae	Linyphiidae		Agyneta	Agyneta maritima	17-Aug-2018
ACHAR1097-18	654	MN676732	BOLD:AAG5692	Arachnida	Araneae	Linyphiidae		Agyneta	Agyneta maritima	17-Aug-2018
ACHAR1096-18	653	MN675555	BOLD:AAG5692	Arachnida	Araneae	Linyphiidae		Agyneta	Agyneta maritima	17-Aug-2018
ACHAR1095-18	653	MN683141	BOLD:AAG5692	Arachnida	Araneae	Linyphiidae		Agyneta	Agyneta maritima	17-Aug-2018
ACHAR1094-18	654	MN675890	BOLD:AAG5692	Arachnida	Araneae	Linyphiidae		Agyneta	Agyneta maritima	17-Aug-2018
ACHAR972-18	655	MN675916	BOLD:AAG5692	Arachnida	Araneae	Linyphiidae		Agyneta	Agyneta maritima	05-Aug-2018
ACHAR971-18	655	MN678374	BOLD:AAG5692	Arachnida	Araneae	Linyphiidae		Agyneta	Agyneta maritima	05-Aug-2018
ACHAR966-18	653	MN672769	BOLD:AAG5692	Arachnida	Araneae	Linyphiidae		Agyneta	Agyneta maritima	09-Aug-2018
ACHAR964-18	654	MN673962	BOLD:AAG5692	Arachnida	Araneae	Linyphiidae		Agyneta	Agyneta maritima	09-Aug-2018
ACHAR963-18	654	MN682885	BOLD:AAG5692	Arachnida	Araneae	Linyphiidae		Agyneta	Agyneta maritima	09-Aug-2018
ACHAR962-18	654	MN666137	BOLD:AAG5692	Arachnida	Araneae	Linyphiidae		Agyneta	Agyneta maritima	09-Aug-2018
ACHAR947-18	654	MN675521	BOLD:AAG5692	Arachnida	Araneae	Linyphiidae		Agyneta	Agyneta maritima	13-Aug-2018
ACHAR946-18	655	MN673270	BOLD:AAG5692	Arachnida	Araneae	Linyphiidae		Agyneta	Agyneta maritima	13-Aug-2018
ACHAR945-18	655	MN676063	BOLD:AAG5692	Arachnida	Araneae	Linyphiidae		Agyneta	Agyneta maritima	13-Aug-2018
ACHAR944-18	653	MN678739	BOLD:AAG5692	Arachnida	Araneae	Linyphiidae		Agyneta	Agyneta maritima	13-Aug-2018
ACHAR943-18	653	MN669637	BOLD:AAG5692	Arachnida	Araneae	Linyphiidae		Agyneta	Agyneta maritima	13-Aug-2018
ACHAR942-18	654	MN671017	BOLD:AAG5692	Arachnida	Araneae	Linyphiidae		Agyneta	Agyneta maritima	13-Aug-2018
ACHAR941-18	654	MN679253	BOLD:AAG5692	Arachnida	Araneae	Linyphiidae		Agyneta	Agyneta maritima	13-Aug-2018
ACHAR909-18	654	MN679198	BOLD:AAG5692	Arachnida	Araneae	Linyphiidae		Agyneta	Agyneta maritima	08-Aug-2018
ACHAR906-18	654	MN668753	BOLD:AAG5692	Arachnida	Araneae	Linyphiidae		Agyneta	Agyneta maritima	08-Aug-2018
ACHAR905-18	654	MN668001	BOLD:AAG5692	Arachnida	Araneae	Linyphiidae		Agyneta	Agyneta maritima	08-Aug-2018
ACHAR3067-18	654	MN674391	BOLD:AAG5692	Arachnida	Araneae	Linyphiidae		Agyneta	Agyneta maritima	13-Aug-2018
ACHAR1222-18	655	MN682569	BOLD:AAG5692	Arachnida	Araneae	Linyphiidae		Agyneta	Agyneta maritima	10-Aug-2018
ACHAR1201-18	655	MN668141	BOLD:AAG5692	Arachnida	Araneae	Linyphiidae		Agyneta	Agyneta maritima	13-Aug-2018
ACHAR1200-18	654	MN667020	BOLD:AAG5692	Arachnida	Araneae	Linyphiidae		Agyneta	Agyneta maritima	13-Aug-2018
ACHAR1199-18	643	MN681588	BOLD:AAG5692	Arachnida	Araneae	Linyphiidae		Agyneta	Agyneta maritima	13-Aug-2018
ACHAR1198-18	654	MN682720	BOLD:AAG5692	Arachnida	Araneae	Linyphiidae		Agyneta	Agyneta maritima	13-Aug-2018
ACHAR1197-18	654	MN679600	BOLD:AAG5692	Arachnida	Araneae	Linyphiidae		Agyneta	Agyneta maritima	13-Aug-2018
ACHAR1196-18	654	MN679551	BOLD:AAG5692	Arachnida	Araneae	Linyphiidae		Agyneta	Agyneta maritima	13-Aug-2018
ACHAR1195-18	655	MN666394	BOLD:AAG5692	Arachnida	Araneae	Linyphiidae		Agyneta	Agyneta maritima	13-Aug-2018
ACHAR1194-18	654	MN679550	BOLD:AAG5692	Arachnida	Araneae	Linyphiidae		Agyneta	Agyneta maritima	13-Aug-2018
ACHAR1145-18	653	MN682873	BOLD:AAG5692	Arachnida	Araneae	Linyphiidae		Agyneta	Agyneta maritima	13-Aug-2018
ACHAR1144-18	654	MN675650	BOLD:AAG5692	Arachnida	Araneae	Linyphiidae		Agyneta	Agyneta maritima	13-Aug-2018
ACHAR1143-18	654	MN680203	BOLD:AAG5692	Arachnida	Araneae	Linyphiidae		Agyneta	Agyneta maritima	13-Aug-2018
ACHAR1141-18	654	MN677774	BOLD:AAG5692	Arachnida	Araneae	Linyphiidae		Agyneta	Agyneta maritima	13-Aug-2018
ACHAR1131-18	653	MN682790	BOLD:AAG5692	Arachnida	Araneae	Linyphiidae		Agyneta	Agyneta maritima	13-Aug-2018
ACHAR2557-18	654	MN678875	BOLD:AAG5692	Arachnida	Araneae	Linyphiidae		Agyneta	Agyneta maritima	28-Jul-2018
ACHAR2476-18	653	MN674572	BOLD:AAG5692	Arachnida	Araneae	Linyphiidae		Agyneta	Agyneta maritima	28-Jul-2018
ACHAR1695-18	651	MN671604	BOLD:AAG5693	Arachnida	Araneae	Linyphiidae		Arcterigone	Arcterigone pilifrons	11-Jul-2018
ACHAR1692-18	652	MN669400	BOLD:AAG5693	Arachnida	Araneae	Linyphiidae		Arcterigone	Arcterigone pilifrons	11-Jul-2018
ACHAR1689-18	655	MN671786	BOLD:AAG5693	Arachnida	Araneae	Linyphiidae		Arcterigone	Arcterigone pilifrons	10-Jul-2018
ACHAR1688-18	648	MN679144	BOLD:AAG5693	Arachnida	Araneae	Linyphiidae		Arcterigone	Arcterigone pilifrons	10-Jul-2018
ACHAR1683-18	645	MN677396	BOLD:AAG5693	Arachnida	Araneae	Linyphiidae		Arcterigone	Arcterigone pilifrons	12-Jul-2018
ACHAR1676-18	652	MN678363	BOLD:AAG5693	Arachnida	Araneae	Linyphiidae		Arcterigone	Arcterigone pilifrons	20-Jul-2018
ACHAR1628-18	640	MN674434	BOLD:AAG5693	Arachnida	Araneae	Linyphiidae		Arcterigone	Arcterigone pilifrons	20-Jul-2018
ACHAR2419-18	651	MN680833	BOLD:AAG5693	Arachnida	Araneae	Linyphiidae		Arcterigone	Arcterigone pilifrons	24-Jul-2018
ACHAR2417-18	651	MN683131	BOLD:AAG5693	Arachnida	Araneae	Linyphiidae		Arcterigone	Arcterigone pilifrons	24-Jul-2018
ACHAR2412-18	643	MN675936	BOLD:AAG5693	Arachnida	Araneae	Linyphiidae		Arcterigone	Arcterigone pilifrons	24-Jul-2018
DCHAR004-19	652	MN667242	BOLD:AAG5693	Arachnida	Araneae	Linyphiidae		Arcterigone	Arcterigone pilifrons	10-Jul-2018
ACHAR4404-19	652	MN679634	BOLD:AAG5693	Arachnida	Araneae	Linyphiidae		Arcterigone	Arcterigone pilifrons	28-Jul-2018
ACHAR1542-18	651	MN671387	BOLD:AAG5693	Arachnida	Araneae	Linyphiidae		Arcterigone	Arcterigone pilifrons	01-Aug-2018
ACHAR1597-18	653	MN674193	BOLD:AAG5694	Arachnida	Araneae	Linyphiidae		Tarsiphantes	Tarsiphantes latithorax	12-Aug-2018
ACHAR1205-18	653	MN680805	BOLD:AAG5694	Arachnida	Araneae	Linyphiidae		Tarsiphantes	Tarsiphantes latithorax	02-Aug-2018
ACHAR3360-19	641	MN679191	BOLD:AAG5694	Arachnida	Araneae	Linyphiidae		Tarsiphantes	Tarsiphantes latithorax	02-Aug-2018
ACHAR151-18	652	MN666406	BOLD:AAG5695	Arachnida	Araneae	Linyphiidae		Silometopoides	Silometopoides pampia	15-Aug-2018
ACHAR150-18	652	MN679845	BOLD:AAG5695	Arachnida	Araneae	Linyphiidae		Silometopoides	Silometopoides pampia	15-Aug-2018
ACHAR1678-18	653	MN676269	BOLD:AAG5695	Arachnida	Araneae	Linyphiidae		Silometopoides	Silometopoides pampia	20-Jul-2018
ACHAR1651-18	653	MN676209	BOLD:AAG5695	Arachnida	Araneae	Linyphiidae		Silometopoides	Silometopoides pampia	20-Jul-2018
ACHAR1630-18	654	MN682066	BOLD:AAG5695	Arachnida	Araneae	Linyphiidae		Silometopoides	Silometopoides pampia	20-Jul-2018
ACHAR1629-18	655	MN675515	BOLD:AAG5695	Arachnida	Araneae	Linyphiidae		Silometopoides	Silometopoides pampia	20-Jul-2018
ACHAR4007-19	654	MN678084	BOLD:AAG5695	Arachnida	Araneae	Linyphiidae		Silometopoides	Silometopoides pampia	15-Jul-2018
ACHAR3937-19	654	MN680558	BOLD:AAG5695	Arachnida	Araneae	Linyphiidae		Silometopoides	Silometopoides pampia	18-Jul-2018
DCHAR3821-19	654	MN682488	BOLD:AAG5697	Arachnida	Araneae	Linyphiidae		Hybauchenidium	Hybauchenidium aquilonare	03-Aug-2018
CCHAR9939-19	652	MN672526	BOLD:AAG5697	Arachnida	Araneae	Linyphiidae		Hybauchenidium	Hybauchenidium aquilonare	15-Aug-2018
CCHAR8137-19	654	MN673716	BOLD:AAG5697	Arachnida	Araneae	Linyphiidae		Hybauchenidium	Hybauchenidium aquilonare	31-Jul-2018
ACHAR1623-18	655	MN677522	BOLD:AAG5697	Arachnida	Araneae	Linyphiidae		Hybauchenidium	Hybauchenidium aquilonare	20-Jul-2018
ACHAR1611-18	653	MN671398	BOLD:AAG5697	Arachnida	Araneae	Linyphiidae		Hybauchenidium	Hybauchenidium aquilonare	10-Aug-2018
ACHAR1603-18	654	MN681512	BOLD:AAG5697	Arachnida	Araneae	Linyphiidae		Hybauchenidium	Hybauchenidium aquilonare	10-Aug-2018
ACHAR1602-18	652	MN677079	BOLD:AAG5697	Arachnida	Araneae	Linyphiidae		Hybauchenidium	Hybauchenidium aquilonare	10-Aug-2018
ACHAR1510-18	653	MN669917	BOLD:AAG5697	Arachnida	Araneae	Linyphiidae		Hybauchenidium	Hybauchenidium aquilonare	10-Aug-2018
ACHAR1699-18	654	MN669301	BOLD:AAG5697	Arachnida	Araneae	Linyphiidae		Hybauchenidium	Hybauchenidium aquilonare	20-Jul-2018
ACHAR1685-18	654	MN676851	BOLD:AAG5697	Arachnida	Araneae	Linyphiidae		Hybauchenidium	Hybauchenidium aquilonare	11-Jul-2018
ACHAR1656-18	653	MN673580	BOLD:AAG5697	Arachnida	Araneae	Linyphiidae		Hybauchenidium	Hybauchenidium aquilonare	20-Jul-2018
ACHAR1652-18	653	MN670982	BOLD:AAG5697	Arachnida	Araneae	Linyphiidae		Hybauchenidium	Hybauchenidium aquilonare	20-Jul-2018
ACHAR1638-18	653	MN679455	BOLD:AAG5697	Arachnida	Araneae	Linyphiidae		Hybauchenidium	Hybauchenidium aquilonare	09-Jul-2018
ACHAR1625-18	653	MN681756	BOLD:AAG5697	Arachnida	Araneae	Linyphiidae		Hybauchenidium	Hybauchenidium aquilonare	20-Jul-2018
ACHAR1624-18	656	MN665806	BOLD:AAG5697	Arachnida	Araneae	Linyphiidae		Hybauchenidium	Hybauchenidium aquilonare	20-Jul-2018
DCHAR4649-19	654	MN679085	BOLD:AAG5697	Arachnida	Araneae	Linyphiidae		Hybauchenidium	Hybauchenidium aquilonare	26-Jul-2018
DCHAR4648-19	654	MN681543	BOLD:AAG5697	Arachnida	Araneae	Linyphiidae		Hybauchenidium	Hybauchenidium aquilonare	26-Jul-2018
ACHAR2863-18	640	MN672460	BOLD:AAG5697	Arachnida	Araneae	Linyphiidae		Hybauchenidium	Hybauchenidium aquilonare	01-Aug-2018
CCHAR280-19	654	MN676220	BOLD:AAG5697	Arachnida	Araneae	Linyphiidae		Hybauchenidium	Hybauchenidium aquilonare	18-Jul-2018
CCHAR6989-19	640	MN683343	BOLD:AAG5697	Arachnida	Araneae	Linyphiidae		Hybauchenidium	Hybauchenidium aquilonare	05-Aug-2018
CCHAR6988-19	640	MN669707	BOLD:AAG5697	Arachnida	Araneae	Linyphiidae		Hybauchenidium	Hybauchenidium aquilonare	05-Aug-2018
ACHAR3864-19	654	MN671124	BOLD:AAG5697	Arachnida	Araneae	Linyphiidae		Hybauchenidium	Hybauchenidium aquilonare	18-Jul-2018
CCHAR3294-19	653	MN669813	BOLD:AAG5697	Arachnida	Araneae	Linyphiidae		Hybauchenidium	Hybauchenidium aquilonare	08-Aug-2018
CCHAR3293-19	653	MN666434	BOLD:AAG5697	Arachnida	Araneae	Linyphiidae		Hybauchenidium	Hybauchenidium aquilonare	08-Aug-2018
CCHAR2617-19	651	MN669794	BOLD:AAG5697	Arachnida	Araneae	Linyphiidae		Hybauchenidium	Hybauchenidium aquilonare	08-Aug-2018
ACHAR4317-19	653	MN678012	BOLD:AAG5697	Arachnida	Araneae	Linyphiidae		Hybauchenidium	Hybauchenidium aquilonare	31-Jul-2018
ACHAR4278-19	653	MN674017	BOLD:AAG5697	Arachnida	Araneae	Linyphiidae		Hybauchenidium	Hybauchenidium aquilonare	31-Jul-2018
ACHAR4277-19	653	MN671501	BOLD:AAG5697	Arachnida	Araneae	Linyphiidae		Hybauchenidium	Hybauchenidium aquilonare	31-Jul-2018
ACHAR4213-19	655	MN673329	BOLD:AAG5697	Arachnida	Araneae	Linyphiidae		Hybauchenidium	Hybauchenidium aquilonare	23-Jul-2018
ACHAR4211-19	655	MN672333	BOLD:AAG5697	Arachnida	Araneae	Linyphiidae		Hybauchenidium	Hybauchenidium aquilonare	23-Jul-2018
ACHAR960-18	653	MN665545	BOLD:AAG5697	Arachnida	Araneae	Linyphiidae		Hybauchenidium	Hybauchenidium aquilonare	15-Aug-2018
ACHAR956-18	652	MN679560	BOLD:AAG5697	Arachnida	Araneae	Linyphiidae		Hybauchenidium	Hybauchenidium aquilonare	15-Aug-2018
ACHAR1582-18	653	MN674919	BOLD:AAG5698	Arachnida	Araneae	Linyphiidae		Collinsia	Collinsia holmgreni	10-Aug-2018
ACHAR1675-18	655	MN678990	BOLD:AAG5698	Arachnida	Araneae	Linyphiidae		Collinsia	Collinsia holmgreni	16-Jul-2018
ACHAR1662-18	655	MN678314	BOLD:AAG5698	Arachnida	Araneae	Linyphiidae		Collinsia	Collinsia holmgreni	19-Jul-2018
ACHAR1634-18	654	MN676453	BOLD:AAG5698	Arachnida	Araneae	Linyphiidae		Collinsia	Collinsia holmgreni	12-Jul-2018
ACHAR1627-18	653	MN674191	BOLD:AAG5698	Arachnida	Araneae	Linyphiidae		Collinsia	Collinsia holmgreni	20-Jul-2018
ACHAR1626-18	652	MN673630	BOLD:AAG5698	Arachnida	Araneae	Linyphiidae		Collinsia	Collinsia holmgreni	20-Jul-2018
ACHAR1066-18	654	MN677538	BOLD:AAG5698	Arachnida	Araneae	Linyphiidae		Collinsia	Collinsia holmgreni	17-Aug-2018
ACHAR1040-18	653	MN669790	BOLD:AAG5698	Arachnida	Araneae	Linyphiidae		Collinsia	Collinsia holmgreni	17-Aug-2018
ACHAR1039-18	654	MN675233	BOLD:AAG5698	Arachnida	Araneae	Linyphiidae		Collinsia	Collinsia holmgreni	17-Aug-2018
ACHAR1034-18	640	MN677281	BOLD:AAG5698	Arachnida	Araneae	Linyphiidae		Collinsia	Collinsia holmgreni	17-Aug-2018
ACHAR1031-18	653	MN666223	BOLD:AAG5698	Arachnida	Araneae	Linyphiidae		Collinsia	Collinsia holmgreni	17-Aug-2018
ACHAR1029-18	654	MN671930	BOLD:AAG5698	Arachnida	Araneae	Linyphiidae		Collinsia	Collinsia holmgreni	17-Aug-2018
ACHAR1024-18	653	MN681929	BOLD:AAG5698	Arachnida	Araneae	Linyphiidae		Collinsia	Collinsia holmgreni	17-Aug-2018
ACHAR1023-18	653	MN682411	BOLD:AAG5698	Arachnida	Araneae	Linyphiidae		Collinsia	Collinsia holmgreni	17-Aug-2018
ACHAR1020-18	652	MN665789	BOLD:AAG5698	Arachnida	Araneae	Linyphiidae		Collinsia	Collinsia holmgreni	17-Aug-2018
ACHAR1019-18	654	MN666477	BOLD:AAG5698	Arachnida	Araneae	Linyphiidae		Collinsia	Collinsia holmgreni	17-Aug-2018
ACHAR1002-18	653	MN667878	BOLD:AAG5698	Arachnida	Araneae	Linyphiidae		Collinsia	Collinsia holmgreni	15-Aug-2018
ACHAR998-18	653	MN670941	BOLD:AAG5698	Arachnida	Araneae	Linyphiidae		Collinsia	Collinsia holmgreni	15-Aug-2018
ACHAR994-18	653	MN675356	BOLD:AAG5698	Arachnida	Araneae	Linyphiidae		Collinsia	Collinsia holmgreni	15-Aug-2018
ACHAR993-18	654	MN668969	BOLD:AAG5698	Arachnida	Araneae	Linyphiidae		Collinsia	Collinsia holmgreni	15-Aug-2018
ACHAR908-18	652	MN675180	BOLD:AAG5698	Arachnida	Araneae	Linyphiidae		Collinsia	Collinsia holmgreni	08-Aug-2018
ACHAR1714-18	653	MN670994	BOLD:AAG5699	Arachnida	Araneae	Linyphiidae		Masikia	Masikia indistincta	11-Jul-2018
ACHAR1535-18	654	MN679684	BOLD:AAG5699	Arachnida	Araneae	Linyphiidae		Masikia	Masikia indistincta	07-Aug-2018
ACHAR1717-18	655	MN670171	BOLD:AAG5699	Arachnida	Araneae	Linyphiidae		Masikia	Masikia indistincta	09-Aug-2018
ACHAR1716-18	654	MN669524	BOLD:AAG5699	Arachnida	Araneae	Linyphiidae		Masikia	Masikia indistincta	11-Jul-2018
ACHAR1715-18	654	MN680058	BOLD:AAG5699	Arachnida	Araneae	Linyphiidae		Masikia	Masikia indistincta	11-Jul-2018
ACHAR1713-18	655	MN676810	BOLD:AAG5699	Arachnida	Araneae	Linyphiidae		Masikia	Masikia indistincta	11-Jul-2018
ACHAR1712-18	654	MN677040	BOLD:AAG5699	Arachnida	Araneae	Linyphiidae		Masikia	Masikia indistincta	11-Jul-2018
ACHAR1711-18	653	MN678419	BOLD:AAG5699	Arachnida	Araneae	Linyphiidae		Masikia	Masikia indistincta	11-Jul-2018
ACHAR1706-18	654	MN673301	BOLD:AAG5699	Arachnida	Araneae	Linyphiidae		Masikia	Masikia indistincta	16-Jul-2018
ACHAR1705-18	653	MN678798	BOLD:AAG5699	Arachnida	Araneae	Linyphiidae		Masikia	Masikia indistincta	16-Jul-2018
ACHAR1704-18	654	MN665733	BOLD:AAG5699	Arachnida	Araneae	Linyphiidae		Masikia	Masikia indistincta	13-Jul-2018
ACHAR1703-18	654	MN674845	BOLD:AAG5699	Arachnida	Araneae	Linyphiidae		Masikia	Masikia indistincta	13-Jul-2018
ACHAR1702-18	654	MN677474	BOLD:AAG5699	Arachnida	Araneae	Linyphiidae		Masikia	Masikia indistincta	13-Jul-2018
ACHAR1701-18	654	MN674965	BOLD:AAG5699	Arachnida	Araneae	Linyphiidae		Masikia	Masikia indistincta	13-Jul-2018
ACHAR1696-18	654	MN678488	BOLD:AAG5699	Arachnida	Araneae	Linyphiidae		Masikia	Masikia indistincta	11-Jul-2018
ACHAR1694-18	653	MN674240	BOLD:AAG5699	Arachnida	Araneae	Linyphiidae		Masikia	Masikia indistincta	11-Jul-2018
ACHAR1693-18	653	MN681480	BOLD:AAG5699	Arachnida	Araneae	Linyphiidae		Masikia	Masikia indistincta	11-Jul-2018
ACHAR1690-18	654	MN668382	BOLD:AAG5699	Arachnida	Araneae	Linyphiidae		Masikia	Masikia indistincta	10-Jul-2018
ACHAR1682-18	652	MN679579	BOLD:AAG5699	Arachnida	Araneae	Linyphiidae		Masikia	Masikia indistincta	16-Jul-2018
ACHAR1670-18	653	MN668509	BOLD:AAG5699	Arachnida	Araneae	Linyphiidae		Masikia	Masikia indistincta	11-Jul-2018
ACHAR1663-18	652	MN673953	BOLD:AAG5699	Arachnida	Araneae	Linyphiidae		Masikia	Masikia indistincta	19-Jul-2018
ACHAR1650-18	653	MN675222	BOLD:AAG5699	Arachnida	Araneae	Linyphiidae		Masikia	Masikia indistincta	19-Jul-2018
ACHAR1649-18	654	MN674973	BOLD:AAG5699	Arachnida	Araneae	Linyphiidae		Masikia	Masikia indistincta	19-Jul-2018
ACHAR1648-18	654	MN671927	BOLD:AAG5699	Arachnida	Araneae	Linyphiidae		Masikia	Masikia indistincta	19-Jul-2018
ACHAR1637-18	654	MN668181	BOLD:AAG5699	Arachnida	Araneae	Linyphiidae		Masikia	Masikia indistincta	09-Jul-2018
ACHAR1636-18	653	MN670532	BOLD:AAG5699	Arachnida	Araneae	Linyphiidae		Masikia	Masikia indistincta	09-Jul-2018
ACHAR1635-18	654	MN676043	BOLD:AAG5699	Arachnida	Araneae	Linyphiidae		Masikia	Masikia indistincta	09-Jul-2018
ACHAR1044-18	654	MN680268	BOLD:AAG5699	Arachnida	Araneae	Linyphiidae		Masikia	Masikia indistincta	17-Aug-2018
ACHAR3112-18	653	MN670170	BOLD:AAG5699	Arachnida	Araneae	Linyphiidae		Masikia	Masikia indistincta	06-Aug-2018
ACHAR1212-18	653	MN668165	BOLD:AAG5699	Arachnida	Araneae	Linyphiidae		Masikia	Masikia indistincta	09-Aug-2018
ACHAR1210-18	653	MN665743	BOLD:AAG5699	Arachnida	Araneae	Linyphiidae		Masikia	Masikia indistincta	09-Aug-2018
ACHAR1203-18	652	MN668663	BOLD:AAG5699	Arachnida	Araneae	Linyphiidae		Masikia	Masikia indistincta	08-Aug-2018
ACHAR1202-18	653	MN674892	BOLD:AAG5699	Arachnida	Araneae	Linyphiidae		Masikia	Masikia indistincta	08-Aug-2018
ACHAR1167-18	653	MN671911	BOLD:AAG5699	Arachnida	Araneae	Linyphiidae		Masikia	Masikia indistincta	13-Aug-2018
ACHAR1159-18	652	MN669565	BOLD:AAG5699	Arachnida	Araneae	Linyphiidae		Masikia	Masikia indistincta	13-Aug-2018
ACHAR2498-18	654	MN679942	BOLD:AAG5699	Arachnida	Araneae	Linyphiidae		Masikia	Masikia indistincta	24-Jul-2018
ACHAR2495-18	653	MN682920	BOLD:AAG5699	Arachnida	Araneae	Linyphiidae		Masikia	Masikia indistincta	24-Jul-2018
ACHAR2490-18	654	MN682905	BOLD:AAG5699	Arachnida	Araneae	Linyphiidae		Masikia	Masikia indistincta	24-Jul-2018
ACHAR2467-18	654	MN665998	BOLD:AAG5699	Arachnida	Araneae	Linyphiidae		Masikia	Masikia indistincta	29-Jul-2018
ACHAR2421-18	654	MN667290	BOLD:AAG5699	Arachnida	Araneae	Linyphiidae		Masikia	Masikia indistincta	24-Jul-2018
ACHAR2420-18	655	MN667619	BOLD:AAG5699	Arachnida	Araneae	Linyphiidae		Masikia	Masikia indistincta	24-Jul-2018
ACHAR2414-18	653	MN682291	BOLD:AAG5699	Arachnida	Araneae	Linyphiidae		Masikia	Masikia indistincta	24-Jul-2018
ACHAR2413-18	652	MN675987	BOLD:AAG5699	Arachnida	Araneae	Linyphiidae		Masikia	Masikia indistincta	24-Jul-2018
ACHAR2297-18	654	MN669318	BOLD:AAG5699	Arachnida	Araneae	Linyphiidae		Masikia	Masikia indistincta	24-Jul-2018
ACHAR2278-18	653	MN682858	BOLD:AAG5699	Arachnida	Araneae	Linyphiidae		Masikia	Masikia indistincta	27-Jul-2018
ACHAR3851-19	654	MN669928	BOLD:AAG5699	Arachnida	Araneae	Linyphiidae		Masikia	Masikia indistincta	27-Jul-2018
ACHAR3849-19	651	MN665802	BOLD:AAG5699	Arachnida	Araneae	Linyphiidae		Masikia	Masikia indistincta	27-Jul-2018
ACHAR3819-19	652	MN667457	BOLD:AAG5699	Arachnida	Araneae	Linyphiidae		Masikia	Masikia indistincta	24-Jul-2018
ACHAR3818-19	654	MN669870	BOLD:AAG5699	Arachnida	Araneae	Linyphiidae		Masikia	Masikia indistincta	24-Jul-2018
ACHAR3817-19	655	MN676348	BOLD:AAG5699	Arachnida	Araneae	Linyphiidae		Masikia	Masikia indistincta	24-Jul-2018
ACHAR3811-19	653	MN677306	BOLD:AAG5699	Arachnida	Araneae	Linyphiidae		Masikia	Masikia indistincta	27-Jul-2018
ACHAR3756-19	653	MN669771	BOLD:AAG5699	Arachnida	Araneae	Linyphiidae		Masikia	Masikia indistincta	27-Jul-2018
DCHAR098-19	654	MN680642	BOLD:AAG5699	Arachnida	Araneae	Linyphiidae		Masikia	Masikia indistincta	24-Jul-2018
DCHAR040-19	654	MN679004	BOLD:AAG5699	Arachnida	Araneae	Linyphiidae		Masikia	Masikia indistincta	10-Jul-2018
ACHAR4400-19	655	MN681075	BOLD:AAG5700	Arachnida	Araneae	Linyphiidae		Semljicola	Semljicola beringianus	28-Jul-2018
DCHAR3422-19	640	MN677766	BOLD:AAG5703	Arachnida	Araneae	Linyphiidae		Hybauchenidium	Hybauchenidium aquilonare	11-Aug-2018
DCHAR3039-19	653	MN665623	BOLD:AAG5703	Arachnida	Araneae	Linyphiidae		Hybauchenidium	Hybauchenidium aquilonare	09-Aug-2018
ACHAR1170-18	641	MN677186	BOLD:AAG5703	Arachnida	Araneae	Linyphiidae		Hybauchenidium	Hybauchenidium aquilonare	13-Aug-2018
ACHAR1168-18	651	MN683361	BOLD:AAG5703	Arachnida	Araneae	Linyphiidae		Hybauchenidium	Hybauchenidium aquilonare	13-Aug-2018
DCHAR1892-19	652	MN679948	BOLD:AAG5703	Arachnida	Araneae	Linyphiidae		Hybauchenidium	Hybauchenidium aquilonare	16-Aug-2018
ACHAR1546-18	652	MN681437	BOLD:AAG5706	Arachnida	Araneae	Linyphiidae		Gibothorax	Gibothorax tchernovi	01-Aug-2018
ACHAR1724-18	646	MN675468	BOLD:AAG5706	Arachnida	Araneae	Linyphiidae		Gibothorax	Gibothorax tchernovi	09-Aug-2018
ACHAR1667-18	652	MN682786	BOLD:AAG5706	Arachnida	Araneae	Linyphiidae		Gibothorax	Gibothorax tchernovi	12-Jul-2018
DCHAR4647-19	653	MN666270	BOLD:AAG5706	Arachnida	Araneae	Linyphiidae		Gibothorax	Gibothorax tchernovi	26-Jul-2018
ACHAR1209-18	652	MN675583	BOLD:AAG5706	Arachnida	Araneae	Linyphiidae		Gibothorax	Gibothorax tchernovi	09-Aug-2018
ACHAR1207-18	654	MN681594	BOLD:AAG5706	Arachnida	Araneae	Linyphiidae		Gibothorax	Gibothorax tchernovi	09-Aug-2018
ACHAR1121-18	654	MN669704	BOLD:AAG5706	Arachnida	Araneae	Linyphiidae		Gibothorax	Gibothorax tchernovi	16-Aug-2018
ACHAR1118-18	652	MN673909	BOLD:AAG5706	Arachnida	Araneae	Linyphiidae		Gibothorax	Gibothorax tchernovi	16-Aug-2018
ACHAR1117-18	652	MN675971	BOLD:AAG5706	Arachnida	Araneae	Linyphiidae		Gibothorax	Gibothorax tchernovi	16-Aug-2018
ACHAR1113-18	654	MN675449	BOLD:AAG5706	Arachnida	Araneae	Linyphiidae		Gibothorax	Gibothorax tchernovi	16-Aug-2018
ACHAR1112-18	653	MN668404	BOLD:AAG5706	Arachnida	Araneae	Linyphiidae		Gibothorax	Gibothorax tchernovi	16-Aug-2018
ACHAR4012-19	651	MN680156	BOLD:AAG5706	Arachnida	Araneae	Linyphiidae		Gibothorax	Gibothorax tchernovi	15-Jul-2018
ACHAR4006-19	652	MN674685	BOLD:AAG5706	Arachnida	Araneae	Linyphiidae		Gibothorax	Gibothorax tchernovi	15-Jul-2018
ACHAR3984-19	652	MN677955	BOLD:AAG5706	Arachnida	Araneae	Linyphiidae		Gibothorax	Gibothorax tchernovi	15-Jul-2018
ACHAR3983-19	651	MN666960	BOLD:AAG5706	Arachnida	Araneae	Linyphiidae		Gibothorax	Gibothorax tchernovi	15-Jul-2018
ACHAR3968-19	652	MN673684	BOLD:AAG5706	Arachnida	Araneae	Linyphiidae		Gibothorax	Gibothorax tchernovi	15-Jul-2018
ACHAR3965-19	651	MN674866	BOLD:AAG5706	Arachnida	Araneae	Linyphiidae		Gibothorax	Gibothorax tchernovi	15-Jul-2018
ACHAR4417-19	651	MN675036	BOLD:AAG5706	Arachnida	Araneae	Linyphiidae		Gibothorax	Gibothorax tchernovi	30-Jul-2018
ACHAR4416-19	640	MN677862	BOLD:AAG5706	Arachnida	Araneae	Linyphiidae		Gibothorax	Gibothorax tchernovi	30-Jul-2018
ACHAR4415-19	649	MN674704	BOLD:AAG5706	Arachnida	Araneae	Linyphiidae		Gibothorax	Gibothorax tchernovi	30-Jul-2018
ACHAR4407-19	653	MN667985	BOLD:AAG5706	Arachnida	Araneae	Linyphiidae		Gibothorax	Gibothorax tchernovi	03-Aug-2018
ACHAR4377-19	651	MN674007	BOLD:AAG5706	Arachnida	Araneae	Linyphiidae		Gibothorax	Gibothorax tchernovi	24-Jul-2018
ACHAR4373-19	651	MN668776	BOLD:AAG5706	Arachnida	Araneae	Linyphiidae		Gibothorax	Gibothorax tchernovi	24-Jul-2018
ACHAR4364-19	641	MN665983	BOLD:AAG5706	Arachnida	Araneae	Linyphiidae		Gibothorax	Gibothorax tchernovi	31-Jul-2018
ACHAR4492-19	653	MN674662	BOLD:AAG5706	Arachnida	Araneae	Linyphiidae		Gibothorax	Gibothorax tchernovi	01-Aug-2018
ACHAR4011-19	654	MN672969	BOLD:AAI4670	Arachnida	Araneae	Linyphiidae		Bathyphantes	Bathyphantes iviei	15-Jul-2018
ACHAR4003-19	653	MN677807	BOLD:AAI4670	Arachnida	Araneae	Linyphiidae		Bathyphantes	Bathyphantes iviei	15-Jul-2018
ACHAR4001-19	654	MN669919	BOLD:AAI4670	Arachnida	Araneae	Linyphiidae		Bathyphantes	Bathyphantes iviei	15-Jul-2018
ACHAR3971-19	654	MN672163	BOLD:AAI4670	Arachnida	Araneae	Linyphiidae		Bathyphantes	Bathyphantes iviei	15-Jul-2018
ACHAR1911-18	654	MN665871	BOLD:AAI4670	Arachnida	Araneae	Linyphiidae		Bathyphantes	Bathyphantes iviei	02-Aug-2018
ACHAR4367-19	654	MN680529	BOLD:AAI4670	Arachnida	Araneae	Linyphiidae		Bathyphantes	Bathyphantes iviei	31-Jul-2018
DCHAR3822-19	654	MN665472	BOLD:AAI4857	Arachnida	Araneae	Linyphiidae		Praestigia	Praestigia groenlandica	03-Aug-2018
ACHAR1114-18	653	MN679297	BOLD:AAI4857	Arachnida	Araneae	Linyphiidae		Praestigia	Praestigia groenlandica	16-Aug-2018
ACHAR3986-19	654	MN675738	BOLD:AAI4857	Arachnida	Araneae	Linyphiidae		Praestigia	Praestigia groenlandica	15-Jul-2018
ACHAR3981-19	654	MN679160	BOLD:AAI4857	Arachnida	Araneae	Linyphiidae		Praestigia	Praestigia groenlandica	15-Jul-2018
ACHAR3979-19	653	MN673294	BOLD:AAI4857	Arachnida	Araneae	Linyphiidae		Praestigia	Praestigia groenlandica	15-Jul-2018
ACHAR3975-19	654	MN667552	BOLD:AAI4857	Arachnida	Araneae	Linyphiidae		Praestigia	Praestigia groenlandica	15-Jul-2018
ACHAR3974-19	654	MN671338	BOLD:AAI4857	Arachnida	Araneae	Linyphiidae		Praestigia	Praestigia groenlandica	15-Jul-2018
ACHAR3973-19	654	MN681708	BOLD:AAI4857	Arachnida	Araneae	Linyphiidae		Praestigia	Praestigia groenlandica	15-Jul-2018
ACHAR3972-19	654	MN673857	BOLD:AAI4857	Arachnida	Araneae	Linyphiidae		Praestigia	Praestigia groenlandica	15-Jul-2018
CCHAR4085-19	653	MN671656	BOLD:AAI4857	Arachnida	Araneae	Linyphiidae		Praestigia	Praestigia groenlandica	15-Jul-2018
CCHAR4076-19	651	MN667901	BOLD:AAI4857	Arachnida	Araneae	Linyphiidae		Praestigia	Praestigia groenlandica	15-Jul-2018
ACHAR152-18	644	MN671332	BOLD:AAJ1008	Arachnida	Araneae	Linyphiidae		Erigone	Erigone tirolensis	15-Aug-2018
ACHAR1035-18	654	MN674809	BOLD:ABU7582	Arachnida	Araneae	Linyphiidae		Hilaira	Hilaira glacialis	17-Aug-2018
ACHAR1028-18	653	MN681463	BOLD:ABU7582	Arachnida	Araneae	Linyphiidae		Hilaira	Hilaira glacialis	17-Aug-2018
ACHAR4210-19	655	MN679785	BOLD:ABU7582	Arachnida	Araneae	Linyphiidae		Hilaira	Hilaira glacialis	23-Jul-2018
ACHAR1189-18	656	MN673150	BOLD:ACF2368	Arachnida	Araneae	Linyphiidae		Hilaira	Hilaira glacialis	13-Aug-2018
ACHAR1616-18	653	MN682375	BOLD:ACL9332	Arachnida	Araneae	Linyphiidae		Hilaira	Hilaira proletaria	06-Aug-2018
ACHAR1554-18	650	MN673693	BOLD:ACL9332	Arachnida	Araneae	Linyphiidae		Hilaira	Hilaira proletaria	13-Aug-2018
ACHAR1553-18	640	MN665483	BOLD:ACL9332	Arachnida	Araneae	Linyphiidae		Hilaira	Hilaira proletaria	13-Aug-2018
ACHAR1552-18	653	MN672677	BOLD:ACL9332	Arachnida	Araneae	Linyphiidae		Hilaira	Hilaira proletaria	13-Aug-2018
ACHAR1551-18	641	MN668305	BOLD:ACL9332	Arachnida	Araneae	Linyphiidae		Hilaira	Hilaira proletaria	13-Aug-2018
ACHAR1655-18	653	MN678745	BOLD:ACL9332	Arachnida	Araneae	Linyphiidae		Hilaira	Hilaira proletaria	20-Jul-2018
ACHAR1134-18	653	MN666593	BOLD:ACL9332	Arachnida	Araneae	Linyphiidae		Hilaira	Hilaira proletaria	13-Aug-2018
ACHAR1126-18	653	MN675793	BOLD:ACL9332	Arachnida	Araneae	Linyphiidae		Hilaira	Hilaira proletaria	16-Aug-2018
ACHAR1125-18	651	MN668475	BOLD:ACL9332	Arachnida	Araneae	Linyphiidae		Hilaira	Hilaira proletaria	16-Aug-2018
ACHAR1124-18	653	MN667390	BOLD:ACL9332	Arachnida	Araneae	Linyphiidae		Hilaira	Hilaira proletaria	16-Aug-2018
ACHAR2500-18	652	MN668307	BOLD:ACL9332	Arachnida	Araneae	Linyphiidae		Hilaira	Hilaira proletaria	24-Jul-2018
ACHAR2494-18	654	MN672620	BOLD:ACL9332	Arachnida	Araneae	Linyphiidae		Hilaira	Hilaira proletaria	24-Jul-2018
ACHAR4010-19	651	MN668989	BOLD:ACL9332	Arachnida	Araneae	Linyphiidae		Hilaira	Hilaira proletaria	15-Jul-2018
ACHAR4009-19	652	MN665428	BOLD:ACL9332	Arachnida	Araneae	Linyphiidae		Hilaira	Hilaira proletaria	15-Jul-2018
ACHAR4002-19	652	MN668361	BOLD:ACL9332	Arachnida	Araneae	Linyphiidae		Hilaira	Hilaira proletaria	15-Jul-2018
ACHAR3821-19	652	MN672313	BOLD:ACL9332	Arachnida	Araneae	Linyphiidae		Hilaira	Hilaira proletaria	24-Jul-2018
ACHAR3758-19	652	MN681406	BOLD:ACL9332	Arachnida	Araneae	Linyphiidae		Hilaira	Hilaira proletaria	27-Jul-2018
ACHAR3757-19	651	MN667012	BOLD:ACL9332	Arachnida	Araneae	Linyphiidae		Hilaira	Hilaira proletaria	27-Jul-2018
DCHAR114-19	651	MN680784	BOLD:ACL9332	Arachnida	Araneae	Linyphiidae		Hilaira	Hilaira proletaria	24-Jul-2018
DCHAR088-19	652	MN677366	BOLD:ACL9332	Arachnida	Araneae	Linyphiidae		Hilaira	Hilaira proletaria	24-Jul-2018
DCHAR087-19	653	MN676877	BOLD:ACL9332	Arachnida	Araneae	Linyphiidae		Hilaira	Hilaira proletaria	24-Jul-2018
CCHAR5710-19	654	MN673603	BOLD:ACL9332	Arachnida	Araneae	Linyphiidae		Hilaira	Hilaira proletaria	24-Jul-2018
CCHAR5707-19	653	MN670469	BOLD:ACL9332	Arachnida	Araneae	Linyphiidae		Hilaira	Hilaira proletaria	24-Jul-2018
ACHAR4372-19	652	MN676609	BOLD:ACL9332	Arachnida	Araneae	Linyphiidae		Hilaira	Hilaira proletaria	31-Jul-2018
ACHAR4370-19	652	MN668104	BOLD:ACL9332	Arachnida	Araneae	Linyphiidae		Hilaira	Hilaira proletaria	31-Jul-2018
ACHAR1586-18	652	MN677951	BOLD:ACL9441	Arachnida	Araneae	Linyphiidae		Semljicola	Semljicola beringianus	11-Aug-2018
ACHAR1509-18	653	MN666599	BOLD:ACL9441	Arachnida	Araneae	Linyphiidae		Semljicola	Semljicola beringianus	10-Aug-2018
ACHAR1677-18	654	MN682206	BOLD:ACL9441	Arachnida	Araneae	Linyphiidae		Semljicola	Semljicola beringianus	20-Jul-2018
ACHAR1669-18	652	MN681199	BOLD:ACL9441	Arachnida	Araneae	Linyphiidae		Semljicola	Semljicola beringianus	12-Jul-2018
ACHAR1661-18	653	MN675138	BOLD:ACL9441	Arachnida	Araneae	Linyphiidae		Semljicola	Semljicola beringianus	09-Jul-2018
ACHAR1660-18	653	MN676166	BOLD:ACL9441	Arachnida	Araneae	Linyphiidae		Semljicola	Semljicola beringianus	09-Jul-2018
ACHAR1213-18	654	MN673245	BOLD:ACL9441	Arachnida	Araneae	Linyphiidae		Semljicola	Semljicola beringianus	09-Aug-2018
ACHAR1119-18	653	MN671748	BOLD:ACL9441	Arachnida	Araneae	Linyphiidae		Semljicola	Semljicola beringianus	16-Aug-2018
ACHAR2535-18	653	MN677120	BOLD:ACL9441	Arachnida	Araneae	Linyphiidae		Semljicola	Semljicola beringianus	03-Aug-2018
ACHAR2496-18	653	MN668499	BOLD:ACL9441	Arachnida	Araneae	Linyphiidae		Semljicola	Semljicola beringianus	24-Jul-2018
ACHAR2492-18	654	MN670374	BOLD:ACL9441	Arachnida	Araneae	Linyphiidae		Semljicola	Semljicola beringianus	24-Jul-2018
ACHAR4014-19	654	MN670778	BOLD:ACL9441	Arachnida	Araneae	Linyphiidae		Semljicola	Semljicola beringianus	15-Jul-2018
ACHAR3991-19	651	MN673107	BOLD:ACL9441	Arachnida	Araneae	Linyphiidae		Semljicola	Semljicola beringianus	15-Jul-2018
ACHAR3970-19	653	MN670918	BOLD:ACL9441	Arachnida	Araneae	Linyphiidae		Semljicola	Semljicola beringianus	15-Jul-2018
ACHAR3863-19	654	MN674268	BOLD:ACL9441	Arachnida	Araneae	Linyphiidae		Semljicola	Semljicola beringianus	18-Jul-2018
ACHAR3812-19	652	MN668889	BOLD:ACL9441	Arachnida	Araneae	Linyphiidae		Semljicola	Semljicola beringianus	27-Jul-2018
ACHAR4406-19	654	MN679696	BOLD:ACL9441	Arachnida	Araneae	Linyphiidae		Semljicola	Semljicola beringianus	03-Aug-2018
ACHAR4403-19	653	MN665640	BOLD:ACL9441	Arachnida	Araneae	Linyphiidae		Semljicola	Semljicola beringianus	28-Jul-2018
ACHAR4371-19	653	MN680012	BOLD:ACL9441	Arachnida	Araneae	Linyphiidae		Semljicola	Semljicola beringianus	31-Jul-2018
ACHAR1847-18	640	MN668941	BOLD:ACM0442	Arachnida	Araneae	Linyphiidae		Ceraticelus	Ceraticelus minutus	20-Jul-2018
DCHAR3041-19	652	MN671340	BOLD:ACU4907	Arachnida	Araneae	Linyphiidae		Erigone	Erigone arctica	09-Aug-2018
DCHAR3040-19	651	MN675513	BOLD:ACU4907	Arachnida	Araneae	Linyphiidae		Erigone	Erigone arctica	09-Aug-2018
ACHAR1512-18	653	MN678388	BOLD:ACU4907	Arachnida	Araneae	Linyphiidae		Erigone	Erigone arctica	10-Aug-2018
ACHAR1641-18	640	MN673508	BOLD:ACU4907	Arachnida	Araneae	Linyphiidae		Erigone	Erigone arctica	19-Jul-2018
ACHAR1079-18	653	MN680225	BOLD:ACU4907	Arachnida	Araneae	Linyphiidae		Erigone	Erigone arctica	17-Aug-2018
ACHAR1022-18	653	MN665620	BOLD:ACU4907	Arachnida	Araneae	Linyphiidae		Erigone	Erigone arctica	17-Aug-2018
ACHAR1216-18	647	MN677594	BOLD:ACU4907	Arachnida	Araneae	Linyphiidae		Erigone	Erigone arctica	09-Aug-2018
ACHAR1177-18	640	MN670055	BOLD:ACU4907	Arachnida	Araneae	Linyphiidae		Erigone	Erigone arctica	13-Aug-2018
ACHAR1105-18	651	MN680022	BOLD:ACU4907	Arachnida	Araneae	Linyphiidae		Erigone	Erigone arctica	16-Aug-2018
ACHAR3759-19	652	MN669221	BOLD:ACU4907	Arachnida	Araneae	Linyphiidae		Erigone	Erigone arctica	27-Jul-2018
ACHAR1601-18	654	MN676587	BOLD:ACY7848	Arachnida	Araneae	Linyphiidae		Oreoneta	Oreoneta herschel	12-Aug-2018
ACHAR1583-18	653	MN673130	BOLD:ACY7848	Arachnida	Araneae	Linyphiidae		Oreoneta	Oreoneta herschel	10-Aug-2018
ACHAR1573-18	654	MN671731	BOLD:ACY7848	Arachnida	Araneae	Linyphiidae		Oreoneta	Oreoneta herschel	10-Aug-2018
ACHAR1572-18	654	MN673444	BOLD:ACY7848	Arachnida	Araneae	Linyphiidae		Oreoneta	Oreoneta herschel	10-Aug-2018
ACHAR1571-18	654	MN666630	BOLD:ACY7848	Arachnida	Araneae	Linyphiidae		Oreoneta	Oreoneta herschel	10-Aug-2018
ACHAR1566-18	654	MN665596	BOLD:ACY7848	Arachnida	Araneae	Linyphiidae		Oreoneta	Oreoneta herschel	12-Aug-2018
ACHAR1560-18	654	MN673307	BOLD:ACY7848	Arachnida	Araneae	Linyphiidae		Oreoneta	Oreoneta herschel	12-Aug-2018
ACHAR1559-18	655	MN670673	BOLD:ACY7848	Arachnida	Araneae	Linyphiidae		Oreoneta	Oreoneta herschel	12-Aug-2018
ACHAR1558-18	655	MN672009	BOLD:ACY7848	Arachnida	Araneae	Linyphiidae		Oreoneta	Oreoneta herschel	12-Aug-2018
ACHAR1534-18	655	MN668822	BOLD:ACY7848	Arachnida	Araneae	Linyphiidae		Oreoneta	Oreoneta herschel	12-Aug-2018
ACHAR1533-18	654	MN675248	BOLD:ACY7848	Arachnida	Araneae	Linyphiidae		Oreoneta	Oreoneta herschel	12-Aug-2018
ACHAR1527-18	653	MN681640	BOLD:ACY7848	Arachnida	Araneae	Linyphiidae		Oreoneta	Oreoneta herschel	08-Aug-2018
ACHAR1749-18	655	MN676994	BOLD:ACY7848	Arachnida	Araneae	Linyphiidae		Oreoneta	Oreoneta herschel	13-Aug-2018
ACHAR1748-18	654	MN668606	BOLD:ACY7848	Arachnida	Araneae	Linyphiidae		Oreoneta	Oreoneta herschel	13-Aug-2018
ACHAR1747-18	654	MN679974	BOLD:ACY7848	Arachnida	Araneae	Linyphiidae		Oreoneta	Oreoneta herschel	13-Aug-2018
ACHAR1746-18	654	MN676929	BOLD:ACY7848	Arachnida	Araneae	Linyphiidae		Oreoneta	Oreoneta herschel	13-Aug-2018
ACHAR1745-18	654	MN671184	BOLD:ACY7848	Arachnida	Araneae	Linyphiidae		Oreoneta	Oreoneta herschel	13-Aug-2018
ACHAR1744-18	653	MN675102	BOLD:ACY7848	Arachnida	Araneae	Linyphiidae		Oreoneta	Oreoneta herschel	13-Aug-2018
ACHAR1093-18	653	MN679955	BOLD:ACY7848	Arachnida	Araneae	Linyphiidae		Oreoneta	Oreoneta herschel	17-Aug-2018
ACHAR1086-18	652	MN670466	BOLD:ACY7848	Arachnida	Araneae	Linyphiidae		Oreoneta	Oreoneta herschel	17-Aug-2018
ACHAR1041-18	655	MN668817	BOLD:ACY7848	Arachnida	Araneae	Linyphiidae		Oreoneta	Oreoneta herschel	17-Aug-2018
ACHAR1033-18	653	MN682496	BOLD:ACY7848	Arachnida	Araneae	Linyphiidae		Oreoneta	Oreoneta herschel	17-Aug-2018
ACHAR1027-18	651	MN668341	BOLD:ACY7848	Arachnida	Araneae	Linyphiidae		Oreoneta	Oreoneta herschel	17-Aug-2018
ACHAR1021-18	653	MN670489	BOLD:ACY7848	Arachnida	Araneae	Linyphiidae		Oreoneta	Oreoneta herschel	17-Aug-2018
ACHAR1001-18	654	MN681265	BOLD:ACY7848	Arachnida	Araneae	Linyphiidae		Oreoneta	Oreoneta herschel	15-Aug-2018
ACHAR991-18	655	MN682532	BOLD:ACY7848	Arachnida	Araneae	Linyphiidae		Oreoneta	Oreoneta herschel	06-Aug-2018
ACHAR990-18	652	MN676947	BOLD:ACY7848	Arachnida	Araneae	Linyphiidae		Oreoneta	Oreoneta herschel	06-Aug-2018
ACHAR989-18	653	MN666027	BOLD:ACY7848	Arachnida	Araneae	Linyphiidae		Oreoneta	Oreoneta herschel	06-Aug-2018
ACHAR988-18	653	MN677912	BOLD:ACY7848	Arachnida	Araneae	Linyphiidae		Oreoneta	Oreoneta herschel	06-Aug-2018
ACHAR987-18	654	MN666716	BOLD:ACY7848	Arachnida	Araneae	Linyphiidae		Oreoneta	Oreoneta herschel	06-Aug-2018
ACHAR977-18	653	MN667837	BOLD:ACY7848	Arachnida	Araneae	Linyphiidae		Oreoneta	Oreoneta herschel	12-Aug-2018
ACHAR976-18	655	MN674992	BOLD:ACY7848	Arachnida	Araneae	Linyphiidae		Oreoneta	Oreoneta herschel	12-Aug-2018
ACHAR975-18	654	MN669479	BOLD:ACY7848	Arachnida	Araneae	Linyphiidae		Oreoneta	Oreoneta herschel	12-Aug-2018
ACHAR974-18	654	MN683409	BOLD:ACY7848	Arachnida	Araneae	Linyphiidae		Oreoneta	Oreoneta herschel	12-Aug-2018
ACHAR973-18	654	MN666850	BOLD:ACY7848	Arachnida	Araneae	Linyphiidae		Oreoneta	Oreoneta herschel	12-Aug-2018
ACHAR968-18	654	MN672169	BOLD:ACY7848	Arachnida	Araneae	Linyphiidae		Oreoneta	Oreoneta herschel	09-Aug-2018
ACHAR953-18	654	MN674870	BOLD:ACY7848	Arachnida	Araneae	Linyphiidae		Oreoneta	Oreoneta herschel	07-Aug-2018
ACHAR952-18	652	MN675994	BOLD:ACY7848	Arachnida	Araneae	Linyphiidae		Oreoneta	Oreoneta herschel	07-Aug-2018
ACHAR951-18	653	MN669180	BOLD:ACY7848	Arachnida	Araneae	Linyphiidae		Oreoneta	Oreoneta herschel	07-Aug-2018
ACHAR950-18	654	MN675346	BOLD:ACY7848	Arachnida	Araneae	Linyphiidae		Oreoneta	Oreoneta herschel	07-Aug-2018
ACHAR929-18	653	MN676823	BOLD:ACY7848	Arachnida	Araneae	Linyphiidae		Oreoneta	Oreoneta herschel	13-Aug-2018
ACHAR928-18	654	MN679145	BOLD:ACY7848	Arachnida	Araneae	Linyphiidae		Oreoneta	Oreoneta herschel	13-Aug-2018
ACHAR927-18	654	MN670946	BOLD:ACY7848	Arachnida	Araneae	Linyphiidae		Oreoneta	Oreoneta herschel	13-Aug-2018
ACHAR926-18	654	MN669624	BOLD:ACY7848	Arachnida	Araneae	Linyphiidae		Oreoneta	Oreoneta herschel	13-Aug-2018
ACHAR925-18	655	MN677496	BOLD:ACY7848	Arachnida	Araneae	Linyphiidae		Oreoneta	Oreoneta herschel	13-Aug-2018
ACHAR924-18	652	MN675047	BOLD:ACY7848	Arachnida	Araneae	Linyphiidae		Oreoneta	Oreoneta herschel	13-Aug-2018
ACHAR923-18	653	MN667127	BOLD:ACY7848	Arachnida	Araneae	Linyphiidae		Oreoneta	Oreoneta herschel	13-Aug-2018
ACHAR922-18	653	MN674456	BOLD:ACY7848	Arachnida	Araneae	Linyphiidae		Oreoneta	Oreoneta herschel	13-Aug-2018
ACHAR1193-18	654	MN675075	BOLD:ACY7848	Arachnida	Araneae	Linyphiidae		Oreoneta	Oreoneta herschel	13-Aug-2018
ACHAR1192-18	654	MN682444	BOLD:ACY7848	Arachnida	Araneae	Linyphiidae		Oreoneta	Oreoneta herschel	13-Aug-2018
ACHAR1139-18	652	MN669974	BOLD:ACY7848	Arachnida	Araneae	Linyphiidae		Oreoneta	Oreoneta herschel	13-Aug-2018
ACHAR1138-18	640	MN674921	BOLD:ACY7848	Arachnida	Araneae	Linyphiidae		Oreoneta	Oreoneta herschel	13-Aug-2018
ACHAR1137-18	653	MN670372	BOLD:ACY7848	Arachnida	Araneae	Linyphiidae		Oreoneta	Oreoneta herschel	13-Aug-2018
ACHAR1136-18	653	MN666739	BOLD:ACY7848	Arachnida	Araneae	Linyphiidae		Oreoneta	Oreoneta herschel	13-Aug-2018
ACHAR1135-18	653	MN674229	BOLD:ACY7848	Arachnida	Araneae	Linyphiidae		Oreoneta	Oreoneta herschel	13-Aug-2018
ACHAR2545-18	655	MN668651	BOLD:ACY7848	Arachnida	Araneae	Linyphiidae		Oreoneta	Oreoneta herschel	03-Aug-2018
BCHAR3457-18	641	MN673658	BOLD:ADL8123	Arachnida	Araneae	Linyphiidae		Hypselistes	Hypselistes jacksoni	15-Aug-2018
ACHAR921-18	643	MN669803	BOLD:ADS2971	Arachnida	Araneae	Linyphiidae		Hilaira	Hilaira glacialis	13-Aug-2018
ACHAR1038-18	653	MN678994	BOLD:ADS6458	Arachnida	Araneae	Linyphiidae		Hilaira	Hilaira glacialis	17-Aug-2018
ACHAR1032-18	653	MN669345	BOLD:ADS6458	Arachnida	Araneae	Linyphiidae		Hilaira	Hilaira glacialis	17-Aug-2018
ACHAR1672-18	653	MN671125	BOLD:ADU0701	Arachnida	Araneae	Linyphiidae		Diplocephalus	Diplocephalus barbiger	16-Jul-2018
ACHAR3982-19	640	MN678812	BOLD:ADU0889	Arachnida	Araneae	Linyphiidae		Gibothorax	Gibothorax tchernovi	15-Jul-2018
ACHAR2534-18	652	MN676546	BOLD:ADV6429	Arachnida	Araneae	Linyphiidae		Agyneta	Agyneta yukona	03-Aug-2018
ACHAR2533-18	653	MN679809	BOLD:ADV6429	Arachnida	Araneae	Linyphiidae		Agyneta	Agyneta yukona	03-Aug-2018
BCHAR086-18	651	MN680074	BOLD:AAA9651	Arachnida	Araneae	Lycosidae		Pardosa	Pardosa algens	04-Jul-2018
DCHAR4153-19	654	MN670484	BOLD:AAA9651	Arachnida	Araneae	Lycosidae		Pardosa	Pardosa algens	17-Jul-2018
DCHAR3878-19	652	MN672991	BOLD:AAA9651	Arachnida	Araneae	Lycosidae		Pardosa	Pardosa algens	17-Jul-2018
BCHAR089-18	652	MN667924	BOLD:AAA9651	Arachnida	Araneae	Lycosidae		Pardosa	Pardosa algens	04-Jul-2018
ACHAR2214-18	651	MN675062	BOLD:AAA9651	Arachnida	Araneae	Lycosidae		Pardosa	Pardosa algens	02-Aug-2018
ACHAR2201-18	653	MN680871	BOLD:AAA9651	Arachnida	Araneae	Lycosidae		Pardosa	Pardosa algens	24-Jul-2018
ACHAR2187-18	651	MN674995	BOLD:AAA9651	Arachnida	Araneae	Lycosidae		Pardosa	Pardosa algens	27-Jul-2018
ACHAR3643-19	653	MN671070	BOLD:AAA9651	Arachnida	Araneae	Lycosidae		Pardosa	Pardosa algens	15-Jul-2018
ACHAR3642-19	653	MN673980	BOLD:AAA9651	Arachnida	Araneae	Lycosidae		Pardosa	Pardosa algens	15-Jul-2018
ACHAR3641-19	653	MN681856	BOLD:AAA9651	Arachnida	Araneae	Lycosidae		Pardosa	Pardosa algens	15-Jul-2018
ACHAR3640-19	655	MN673467	BOLD:AAA9651	Arachnida	Araneae	Lycosidae		Pardosa	Pardosa algens	15-Jul-2018
ACHAR3639-19	652	MN665423	BOLD:AAA9651	Arachnida	Araneae	Lycosidae		Pardosa	Pardosa algens	15-Jul-2018
ACHAR3514-19	651	MN675067	BOLD:AAA9651	Arachnida	Araneae	Lycosidae		Pardosa	Pardosa algens	10-Aug-2018
ACHAR3511-19	654	MN666448	BOLD:AAA9651	Arachnida	Araneae	Lycosidae		Pardosa	Pardosa algens	13-Jul-2018
ACHAR3601-19	651	MN676633	BOLD:AAA9651	Arachnida	Araneae	Lycosidae		Pardosa	Pardosa algens	18-Jul-2018
ACHAR3600-19	640	MN676030	BOLD:AAA9651	Arachnida	Araneae	Lycosidae		Pardosa	Pardosa algens	18-Jul-2018
ACHAR3599-19	651	MN669284	BOLD:AAA9651	Arachnida	Araneae	Lycosidae		Pardosa	Pardosa algens	18-Jul-2018
ACHAR3598-19	652	MN672392	BOLD:AAA9651	Arachnida	Araneae	Lycosidae		Pardosa	Pardosa algens	18-Jul-2018
ACHAR3597-19	651	MN666842	BOLD:AAA9651	Arachnida	Araneae	Lycosidae		Pardosa	Pardosa algens	18-Jul-2018
ACHAR1987-18	653	MN679566	BOLD:AAA9651	Arachnida	Araneae	Lycosidae		Pardosa	Pardosa algens	15-Jul-2018
ACHAR1782-18	653	MN679268	BOLD:AAA9651	Arachnida	Araneae	Lycosidae		Pardosa	Pardosa algens	20-Jul-2018
ACHAR1778-18	650	MN670417	BOLD:AAA9651	Arachnida	Araneae	Lycosidae		Pardosa	Pardosa algens	06-Aug-2018
ACHAR1772-18	654	MN682213	BOLD:AAA9651	Arachnida	Araneae	Lycosidae		Pardosa	Pardosa algens	20-Jul-2018
ACHAR1769-18	654	MN669488	BOLD:AAA9651	Arachnida	Araneae	Lycosidae		Pardosa	Pardosa algens	09-Aug-2018
ACHAR1766-18	654	MN679035	BOLD:AAA9651	Arachnida	Araneae	Lycosidae		Pardosa	Pardosa algens	13-Jul-2018
ACHAR1764-18	652	MN668188	BOLD:AAA9651	Arachnida	Araneae	Lycosidae		Pardosa	Pardosa algens	10-Jul-2018
ACHAR1763-18	654	MN676182	BOLD:AAA9651	Arachnida	Araneae	Lycosidae		Pardosa	Pardosa algens	10-Jul-2018
ACHAR1762-18	652	MN673620	BOLD:AAA9651	Arachnida	Araneae	Lycosidae		Pardosa	Pardosa algens	10-Jul-2018
ACHAR1761-18	647	MN677764	BOLD:AAA9651	Arachnida	Araneae	Lycosidae		Pardosa	Pardosa algens	15-Jul-2018
ACHAR1755-18	653	MN679628	BOLD:AAA9651	Arachnida	Araneae	Lycosidae		Pardosa	Pardosa algens	09-Aug-2018
ACHAR1754-18	654	MN671330	BOLD:AAA9651	Arachnida	Araneae	Lycosidae		Pardosa	Pardosa algens	09-Aug-2018
ACHAR1752-18	651	MN666334	BOLD:AAA9651	Arachnida	Araneae	Lycosidae		Pardosa	Pardosa algens	09-Aug-2018
CCHAR5642-19	653	MN677312	BOLD:AAA9651	Arachnida	Araneae	Lycosidae		Pardosa	Pardosa algens	24-Jul-2018
CCHAR5641-19	652	MN679010	BOLD:AAA9651	Arachnida	Araneae	Lycosidae		Pardosa	Pardosa algens	24-Jul-2018
CCHAR5640-19	653	MN680061	BOLD:AAA9651	Arachnida	Araneae	Lycosidae		Pardosa	Pardosa algens	24-Jul-2018
CCHAR5639-19	650	MN673923	BOLD:AAA9651	Arachnida	Araneae	Lycosidae		Pardosa	Pardosa algens	24-Jul-2018
CCHAR5929-19	653	MN677269	BOLD:AAA9651	Arachnida	Araneae	Lycosidae		Pardosa	Pardosa algens	24-Jul-2018
ACHAR4200-19	653	MN669366	BOLD:AAA9651	Arachnida	Araneae	Lycosidae		Pardosa	Pardosa algens	26-Jul-2018
ACHAR4199-19	655	MN670662	BOLD:AAA9651	Arachnida	Araneae	Lycosidae		Pardosa	Pardosa algens	26-Jul-2018
ACHAR4197-19	653	MN678867	BOLD:AAA9651	Arachnida	Araneae	Lycosidae		Pardosa	Pardosa algens	28-Jul-2018
ACHAR4167-19	651	MN683026	BOLD:AAA9651	Arachnida	Araneae	Lycosidae		Pardosa	Pardosa algens	31-Jul-2018
ACHAR4166-19	653	MN676560	BOLD:AAA9651	Arachnida	Araneae	Lycosidae		Pardosa	Pardosa algens	31-Jul-2018
ACHAR4165-19	652	MN678553	BOLD:AAA9651	Arachnida	Araneae	Lycosidae		Pardosa	Pardosa algens	31-Jul-2018
ACHAR4163-19	651	MN671669	BOLD:AAA9651	Arachnida	Araneae	Lycosidae		Pardosa	Pardosa algens	31-Jul-2018
DCHAR1464-19	652	MN677572	BOLD:AAA9651	Arachnida	Araneae	Lycosidae		Pardosa	Pardosa algens	17-Jul-2018
DCHAR1461-19	652	MN673695	BOLD:AAA9651	Arachnida	Araneae	Lycosidae		Pardosa	Pardosa algens	26-Jul-2018
CCHAR5278-19	653	MN679867	BOLD:AAA9651	Arachnida	Araneae	Lycosidae		Pardosa	Pardosa algens	23-Jul-2018
CCHAR5277-19	654	MN681106	BOLD:AAA9651	Arachnida	Araneae	Lycosidae		Pardosa	Pardosa algens	23-Jul-2018
CCHAR5276-19	652	MN667642	BOLD:AAA9651	Arachnida	Araneae	Lycosidae		Pardosa	Pardosa algens	23-Jul-2018
CCHAR5275-19	654	MN666294	BOLD:AAA9651	Arachnida	Araneae	Lycosidae		Pardosa	Pardosa algens	23-Jul-2018
DCHAR1460-19	654	MN667017	BOLD:AAA9651	Arachnida	Araneae	Lycosidae		Pardosa	Pardosa algens	26-Jul-2018
DCHAR1459-19	654	MN674226	BOLD:AAA9651	Arachnida	Araneae	Lycosidae		Pardosa	Pardosa algens	26-Jul-2018
DCHAR1458-19	653	MN667355	BOLD:AAA9651	Arachnida	Araneae	Lycosidae		Pardosa	Pardosa algens	26-Jul-2018
DCHAR2160-19	653	MN680373	BOLD:AAA9651	Arachnida	Araneae	Lycosidae		Pardosa	Pardosa algens	30-Jul-2018
CCHAR5121-19	653	MN671012	BOLD:AAA9651	Arachnida	Araneae	Lycosidae		Pardosa	Pardosa algens	15-Jul-2018
CCHAR3834-19	653	MN666022	BOLD:AAA9651	Arachnida	Araneae	Lycosidae		Pardosa	Pardosa algens	15-Jul-2018
CCHAR3833-19	653	MN672057	BOLD:AAA9651	Arachnida	Araneae	Lycosidae		Pardosa	Pardosa algens	15-Jul-2018
CCHAR3832-19	654	MN675492	BOLD:AAA9651	Arachnida	Araneae	Lycosidae		Pardosa	Pardosa algens	15-Jul-2018
CCHAR3831-19	653	MN673736	BOLD:AAA9651	Arachnida	Araneae	Lycosidae		Pardosa	Pardosa algens	15-Jul-2018
CCHAR3830-19	651	MN674507	BOLD:AAA9651	Arachnida	Araneae	Lycosidae		Pardosa	Pardosa algens	15-Jul-2018
CCHAR3829-19	653	MN676514	BOLD:AAA9651	Arachnida	Araneae	Lycosidae		Pardosa	Pardosa algens	15-Jul-2018
CCHAR3828-19	651	MN679281	BOLD:AAA9651	Arachnida	Araneae	Lycosidae		Pardosa	Pardosa algens	15-Jul-2018
CCHAR3827-19	651	MN680390	BOLD:AAA9651	Arachnida	Araneae	Lycosidae		Pardosa	Pardosa algens	15-Jul-2018
ACHAR2217-18	654	MN682050	BOLD:AAB8661	Arachnida	Araneae	Lycosidae		Alopecosa	Alopecosa exasperans	03-Aug-2018
ACHAR3526-19	653	MN671084	BOLD:AAB8661	Arachnida	Araneae	Lycosidae		Alopecosa	Alopecosa exasperans	13-Jul-2018
ACHAR1700-18	652	MN669620	BOLD:AAB8976	Arachnida	Araneae	Lycosidae		Alopecosa	Alopecosa hirtipes	20-Jul-2018
ACHAR898-18	640	MN669153	BOLD:AAB8976	Arachnida	Araneae	Lycosidae		Alopecosa	Alopecosa hirtipes	08-Aug-2018
ACHAR2220-18	655	MN669008	BOLD:AAB8976	Arachnida	Araneae	Lycosidae		Alopecosa	Alopecosa hirtipes	28-Jul-2018
ACHAR2193-18	640	MN673618	BOLD:AAB8976	Arachnida	Araneae	Lycosidae		Alopecosa	Alopecosa hirtipes	28-Jul-2018
ACHAR2188-18	652	MN682160	BOLD:AAB8976	Arachnida	Araneae	Lycosidae		Alopecosa	Alopecosa hirtipes	27-Jul-2018
ACHAR3536-19	653	MN673612	BOLD:AAB8976	Arachnida	Araneae	Lycosidae		Alopecosa	Alopecosa hirtipes	15-Jul-2018
ACHAR3529-19	653	MN668835	BOLD:AAB8976	Arachnida	Araneae	Lycosidae		Alopecosa	Alopecosa hirtipes	24-Jul-2018
ACHAR3523-19	652	MN670068	BOLD:AAB8976	Arachnida	Araneae	Lycosidae		Alopecosa	Alopecosa hirtipes	10-Aug-2018
ACHAR3522-19	653	MN681095	BOLD:AAB8976	Arachnida	Araneae	Lycosidae		Alopecosa	Alopecosa hirtipes	13-Jul-2018
ACHAR3519-19	652	MN674867	BOLD:AAB8976	Arachnida	Araneae	Lycosidae		Alopecosa	Alopecosa hirtipes	15-Jul-2018
ACHAR3518-19	652	MN666576	BOLD:AAB8976	Arachnida	Araneae	Lycosidae		Alopecosa	Alopecosa hirtipes	10-Jul-2018
ACHAR3517-19	651	MN678935	BOLD:AAB8976	Arachnida	Araneae	Lycosidae		Alopecosa	Alopecosa hirtipes	16-Jul-2018
ACHAR3516-19	651	MN680797	BOLD:AAB8976	Arachnida	Araneae	Lycosidae		Alopecosa	Alopecosa hirtipes	15-Jul-2018
ACHAR3515-19	651	MN674938	BOLD:AAB8976	Arachnida	Araneae	Lycosidae		Alopecosa	Alopecosa hirtipes	09-Aug-2018
ACHAR3513-19	652	MN677369	BOLD:AAB8976	Arachnida	Araneae	Lycosidae		Alopecosa	Alopecosa hirtipes	10-Aug-2018
ACHAR3512-19	653	MN675932	BOLD:AAB8976	Arachnida	Araneae	Lycosidae		Alopecosa	Alopecosa hirtipes	10-Aug-2018
ACHAR3510-19	651	MN665748	BOLD:AAB8976	Arachnida	Araneae	Lycosidae		Alopecosa	Alopecosa hirtipes	13-Jul-2018
ACHAR2142-18	651	MN673776	BOLD:AAB8976	Arachnida	Araneae	Lycosidae		Alopecosa	Alopecosa hirtipes	20-Jul-2018
ACHAR1780-18	654	MN676028	BOLD:AAB8976	Arachnida	Araneae	Lycosidae		Alopecosa	Alopecosa hirtipes	07-Aug-2018
ACHAR1770-18	654	MN675472	BOLD:AAB8976	Arachnida	Araneae	Lycosidae		Alopecosa	Alopecosa hirtipes	20-Jul-2018
ACHAR1760-18	652	MN679556	BOLD:AAB8976	Arachnida	Araneae	Lycosidae		Alopecosa	Alopecosa hirtipes	15-Jul-2018
ACHAR1994-18	640	MN674387	BOLD:ADT6572	Arachnida	Araneae	Lycosidae		Alopecosa	Alopecosa hirtipes	13-Jul-2018
ACHAR1111-18	654	MN677695	BOLD:ACH6712	Arachnida	Araneae	Tetragnathidae		Pachygnatha	Pachygnatha clercki	16-Aug-2018
ACHAR3636-19	654	MN677674	BOLD:ACH6712	Arachnida	Araneae	Tetragnathidae		Pachygnatha	Pachygnatha clercki	15-Jul-2018
ACHAR1779-18	653	MN672464	BOLD:ACH6712	Arachnida	Araneae	Tetragnathidae		Pachygnatha	Pachygnatha clercki	11-Aug-2018
ACHAR1777-18	654	MN678034	BOLD:ACH6712	Arachnida	Araneae	Tetragnathidae		Pachygnatha	Pachygnatha clercki	13-Aug-2018
ACHAR1759-18	640	MN678293	BOLD:ACH6712	Arachnida	Araneae	Tetragnathidae		Pachygnatha	Pachygnatha clercki	09-Aug-2018
ACHAR1758-18	653	MN677360	BOLD:ACH6712	Arachnida	Araneae	Tetragnathidae		Pachygnatha	Pachygnatha clercki	09-Aug-2018
ACHAR1757-18	653	MN672381	BOLD:ACH6712	Arachnida	Araneae	Tetragnathidae		Pachygnatha	Pachygnatha clercki	09-Aug-2018
ACHAR1756-18	654	MN678276	BOLD:ACH6712	Arachnida	Araneae	Tetragnathidae		Pachygnatha	Pachygnatha clercki	09-Aug-2018
CCHAR5708-19	654	MN672209	BOLD:ACH6712	Arachnida	Araneae	Tetragnathidae		Pachygnatha	Pachygnatha clercki	24-Jul-2018
ACHAR4195-19	655	MN666705	BOLD:ACH6712	Arachnida	Araneae	Tetragnathidae		Pachygnatha	Pachygnatha clercki	28-Jul-2018
DCHAR1463-19	654	MN678136	BOLD:ACH6712	Arachnida	Araneae	Tetragnathidae		Pachygnatha	Pachygnatha clercki	26-Jul-2018
DCHAR1450-19	655	MN683221	BOLD:ACH6712	Arachnida	Araneae	Tetragnathidae		Pachygnatha	Pachygnatha clercki	26-Jul-2018
DCHAR1448-19	653	MN668128	BOLD:ACH6712	Arachnida	Araneae	Tetragnathidae		Pachygnatha	Pachygnatha clercki	26-Jul-2018
DCHAR1447-19	654	MN672361	BOLD:ACH6712	Arachnida	Araneae	Tetragnathidae		Pachygnatha	Pachygnatha clercki	17-Jul-2018
DCHAR1449-19	652	MN675741	BOLD:ACH6712	Arachnida	Araneae	Tetragnathidae		Pachygnatha	Pachygnatha clercki	26-Jul-2018
CCHAR4081-19	653	MN681515	BOLD:ACH6712	Arachnida	Araneae	Tetragnathidae		Pachygnatha	Pachygnatha clercki	15-Jul-2018
DCHAR3879-19	654	MN668713	BOLD:ACH9812	Arachnida	Araneae	Tetragnathidae		Pachygnatha	Pachygnatha clercki	17-Jul-2018
DCHAR3877-19	654	MN674890	BOLD:ACH9812	Arachnida	Araneae	Tetragnathidae		Pachygnatha	Pachygnatha clercki	17-Jul-2018
ACHAR1596-18	653	MN672611	BOLD:ACH9812	Arachnida	Araneae	Tetragnathidae		Pachygnatha	Pachygnatha clercki	09-Aug-2018
ACHAR3638-19	653	MN671230	BOLD:ACH9812	Arachnida	Araneae	Tetragnathidae		Pachygnatha	Pachygnatha clercki	15-Jul-2018
CCHAR7060-19	652	MN674832	BOLD:ACH9812	Arachnida	Araneae	Tetragnathidae		Pachygnatha	Pachygnatha clercki	01-Aug-2018
ACHAR4196-19	652	MN672453	BOLD:ACH9812	Arachnida	Araneae	Tetragnathidae		Pachygnatha	Pachygnatha clercki	28-Jul-2018
ACHAR4182-19	642	MN680771	BOLD:ACH9812	Arachnida	Araneae	Tetragnathidae		Pachygnatha	Pachygnatha clercki	24-Jul-2018
ACHAR4181-19	654	MN670525	BOLD:ACL2279	Arachnida	Araneae	Tetragnathidae		Pachygnatha	Pachygnatha clercki	24-Jul-2018
DCHAR1446-19	652	MN678461	BOLD:ACL2279	Arachnida	Araneae	Tetragnathidae		Pachygnatha	Pachygnatha clercki	17-Jul-2018
ACHAR2215-18	654	MN672257	BOLD:AAB1154	Arachnida	Araneae	Thomisidae		Xysticus	Xysticus labradorensis	02-Aug-2018
ACHAR1607-18	653	MN669683	BOLD:AAB7094	Arachnida	Araneae	Thomisidae		Xysticus	Xysticus deichmanni	10-Aug-2018
ACHAR1606-18	653	MN666473	BOLD:AAB7094	Arachnida	Araneae	Thomisidae		Xysticus	Xysticus deichmanni	10-Aug-2018
ACHAR1776-18	652	MN666382	BOLD:AAB7094	Arachnida	Araneae	Thomisidae		Xysticus	Xysticus deichmanni	23-Jul-2018
ACHAR1774-18	653	MN671342	BOLD:AAB7094	Arachnida	Araneae	Thomisidae		Xysticus	Xysticus deichmanni	10-Aug-2018
ACHAR1773-18	654	MN675458	BOLD:AAB7094	Arachnida	Araneae	Thomisidae		Xysticus	Xysticus deichmanni	10-Aug-2018
ACHAR1771-18	652	MN676111	BOLD:AAB7094	Arachnida	Araneae	Thomisidae		Xysticus	Xysticus deichmanni	20-Jul-2018
ACHAR1765-18	654	MN674688	BOLD:AAB7094	Arachnida	Araneae	Thomisidae		Xysticus	Xysticus deichmanni	13-Jul-2018
ACHAR2108-18	652	MN667943	BOLD:AAB7094	Arachnida	Araneae	Thomisidae		Xysticus	Xysticus deichmanni	13-Jul-2018
ACHAR2107-18	651	MN682327	BOLD:AAB7094	Arachnida	Araneae	Thomisidae		Xysticus	Xysticus deichmanni	13-Jul-2018
ACHAR2627-18	652	MN668325	BOLD:ADU1040	Arachnida	Mesostigmata	Ascidae				29-Jul-2018
ACHAR2312-18	653	MN678094	BOLD:ADU1040	Arachnida	Mesostigmata	Ascidae				23-Jul-2018
CCHAR348-19	653	MN669430	BOLD:ADU6578	Arachnida	Mesostigmata	Ascidae				18-Jul-2018
ACHAR2510-18	649	MN675119	BOLD:ABX4066	Arachnida	Mesostigmata	Blattisociidae	Platyseiinae	Cheiroseius		24-Jul-2018
ACHAR2505-18	648	MN666659	BOLD:ABX4066	Arachnida	Mesostigmata	Blattisociidae	Platyseiinae	Cheiroseius		24-Jul-2018
ACHAR2313-18	649	MN682328	BOLD:ABX4066	Arachnida	Mesostigmata	Blattisociidae	Platyseiinae	Cheiroseius		23-Jul-2018
CCHAR1120-19	649	MN666880	BOLD:ADS8857	Arachnida	Mesostigmata	Blattisociidae	Platyseiinae	Cheiroseius		14-Jul-2018
ACHAR3126-18	646	MN680066	BOLD:ADT4330	Arachnida	Mesostigmata	Blattisociidae				06-Aug-2018
DCHAR140-19	645	MN679410	BOLD:ADT4330	Arachnida	Mesostigmata	Blattisociidae				09-Aug-2018
DCHAR110-19	646	MN680752	BOLD:ADT4330	Arachnida	Mesostigmata	Blattisociidae				24-Jul-2018
ACHAR3130-18	653	MN682232	BOLD:ADU8447	Arachnida	Mesostigmata	Dinychidae				06-Aug-2018
ACHAR3117-18	654	MN667952	BOLD:ADU8447	Arachnida	Mesostigmata	Dinychidae				06-Aug-2018
CCHAR1163-19	651	MN669367	BOLD:AAH6607	Arachnida	Mesostigmata	Laelapidae				08-Aug-2018
CCHAR1162-19	647	MN669909	BOLD:AAH6607	Arachnida	Mesostigmata	Laelapidae				08-Aug-2018
CCHAR1103-19	654	MN667955	BOLD:AAH6607	Arachnida	Mesostigmata	Laelapidae				14-Jul-2018
CCHAR1043-19	651	MN677138	BOLD:AAH6607	Arachnida	Mesostigmata	Laelapidae				08-Aug-2018
CCHAR1021-19	640	MN680899	BOLD:AAH6607	Arachnida	Mesostigmata	Laelapidae				08-Aug-2018
CCHAR1020-19	652	MN681184	BOLD:AAH6607	Arachnida	Mesostigmata	Laelapidae				08-Aug-2018
CCHAR1208-19	651	MN674365	BOLD:AAH6607	Arachnida	Mesostigmata	Laelapidae				08-Aug-2018
ACHAR3015-18	650	MN682491	BOLD:ADS1796	Arachnida	Mesostigmata	Laelapidae				09-Aug-2018
ACHAR2892-18	653	MN674261	BOLD:ADS6591	Arachnida	Mesostigmata	Laelapidae				10-Aug-2018
ACHAR2764-18	641	MN670544	BOLD:ADS6591	Arachnida	Mesostigmata	Laelapidae				10-Aug-2018
ACHAR3082-18	654	MN665646	BOLD:ADU2932	Arachnida	Mesostigmata	Laelapidae				10-Aug-2018
CCHAR8232-19	653	MN673487	BOLD:ADU3255	Arachnida	Mesostigmata	Laelapidae				31-Jul-2018
ACHAR3083-18	652	MN666911	BOLD:ADV6050	Arachnida	Mesostigmata	Laelapidae				10-Aug-2018
ACHAR2767-18	651	MN677311	BOLD:ADV6050	Arachnida	Mesostigmata	Laelapidae				10-Aug-2018
ACHAR2760-18	651	MN680166	BOLD:ADV6050	Arachnida	Mesostigmata	Laelapidae				10-Aug-2018
ACHAR2759-18	651	MN672010	BOLD:ADV6050	Arachnida	Mesostigmata	Laelapidae				10-Aug-2018
DCHAR210-19	653	MN681705	BOLD:ADV6050	Arachnida	Mesostigmata	Laelapidae				09-Aug-2018
CCHAR1167-19	651	MN667038	BOLD:ADV6050	Arachnida	Mesostigmata	Laelapidae				08-Aug-2018
CCHAR1102-19	653	MN667181	BOLD:ADV6050	Arachnida	Mesostigmata	Laelapidae				14-Jul-2018
CCHAR1200-19	654	MN677935	BOLD:ADV6050	Arachnida	Mesostigmata	Laelapidae				08-Aug-2018
ACHAR2768-18	651	MN669286	BOLD:AAH6486	Arachnida	Mesostigmata	Ologamasidae				10-Aug-2018
ACHAR2520-18	653	MN670150	BOLD:AAH6486	Arachnida	Mesostigmata	Ologamasidae				27-Jul-2018
ACHAR2519-18	654	MN682563	BOLD:AAH6486	Arachnida	Mesostigmata	Ologamasidae				27-Jul-2018
CCHAR1068-19	654	MN669584	BOLD:AAH6486	Arachnida	Mesostigmata	Ologamasidae				14-Jul-2018
ACHAR2910-18	654	MN674536	BOLD:AAL7970	Arachnida	Mesostigmata	Ologamasidae				02-Aug-2018
ACHAR2517-18	652	MN682462	BOLD:AAU8157	Arachnida	Mesostigmata	Parasitidae				29-Jul-2018
ACHAR3118-18	640	MN674117	BOLD:ABW1127	Arachnida	Mesostigmata	Parasitidae				06-Aug-2018
ACHAR3096-18	654	MN683251	BOLD:ABW1127	Arachnida	Mesostigmata	Parasitidae				07-Aug-2018
ACHAR3016-18	653	MN667769	BOLD:ABW1127	Arachnida	Mesostigmata	Parasitidae				09-Aug-2018
ACHAR2562-18	654	MN676049	BOLD:ABW1127	Arachnida	Mesostigmata	Parasitidae				28-Jul-2018
ACHAR2478-18	654	MN672081	BOLD:ABW1127	Arachnida	Mesostigmata	Parasitidae				23-Jul-2018
DCHAR101-19	654	MN666950	BOLD:ABW1127	Arachnida	Mesostigmata	Parasitidae				24-Jul-2018
DCHAR099-19	654	MN670468	BOLD:ABW1127	Arachnida	Mesostigmata	Parasitidae				24-Jul-2018
DCHAR042-19	653	MN667338	BOLD:ABW1127	Arachnida	Mesostigmata	Parasitidae				10-Jul-2018
CCHAR1207-19	655	MN670962	BOLD:ABW1127	Arachnida	Mesostigmata	Parasitidae				08-Aug-2018
ACHAR3135-18	652	MN671515	BOLD:ACJ0515	Arachnida	Mesostigmata	Phytoseiidae				06-Aug-2018
CCHAR1174-19	651	MN679364	BOLD:ACJ0515	Arachnida	Mesostigmata	Phytoseiidae				08-Aug-2018
CCHAR9674-19	652	MN678437	BOLD:ACR7484	Arachnida	Mesostigmata	Phytoseiidae				02-Aug-2018
CCHAR9671-19	652	MN674100	BOLD:ACR7484	Arachnida	Mesostigmata	Phytoseiidae				02-Aug-2018
CCHAR11234-19	654	MN670023	BOLD:ACR7484	Arachnida	Mesostigmata	Phytoseiidae				26-Jul-2018
CCHAR11231-19	653	MN667562	BOLD:ACR7484	Arachnida	Mesostigmata	Phytoseiidae				26-Jul-2018
BCHAR1950-18	654	MN675445	BOLD:ACR7484	Arachnida	Mesostigmata	Phytoseiidae				30-Jul-2018
CCHAR8246-19	653	MN671361	BOLD:ACR7484	Arachnida	Mesostigmata	Phytoseiidae				31-Jul-2018
CCHAR8243-19	651	MN682502	BOLD:ACR7484	Arachnida	Mesostigmata	Phytoseiidae				31-Jul-2018
BCHAR1446-18	653	MN672302	BOLD:ACR7484	Arachnida	Mesostigmata	Phytoseiidae				19-Jul-2018
ACHAR3168-18	654	MN667018	BOLD:ACR7484	Arachnida	Mesostigmata	Phytoseiidae				15-Aug-2018
CCHAR366-19	653	MN671455	BOLD:ACR7484	Arachnida	Mesostigmata	Phytoseiidae				18-Jul-2018
DCHAR4217-19	652	MN676097	BOLD:ADS0543	Arachnida	Mesostigmata	Phytoseiidae				17-Jul-2018
DCHAR4197-19	651	MN667409	BOLD:ADS0543	Arachnida	Mesostigmata	Phytoseiidae				17-Jul-2018
DCHAR3419-19	651	MN673978	BOLD:ADS0543	Arachnida	Mesostigmata	Phytoseiidae				11-Aug-2018
DCHAR3414-19	653	MN665713	BOLD:ADS0543	Arachnida	Mesostigmata	Phytoseiidae				11-Aug-2018
DCHAR3412-19	654	MN677754	BOLD:ADS0543	Arachnida	Mesostigmata	Phytoseiidae				11-Aug-2018
DCHAR3407-19	653	MN672079	BOLD:ADS0543	Arachnida	Mesostigmata	Phytoseiidae				11-Aug-2018
DCHAR3402-19	654	MN666685	BOLD:ADS0543	Arachnida	Mesostigmata	Phytoseiidae				11-Aug-2018
DCHAR3019-19	652	MN673224	BOLD:ADS0543	Arachnida	Mesostigmata	Phytoseiidae				09-Aug-2018
DCHAR3004-19	653	MN673365	BOLD:ADS0543	Arachnida	Mesostigmata	Phytoseiidae				09-Aug-2018
BCHAR2321-18	655	MN680831	BOLD:ADS0543	Arachnida	Mesostigmata	Phytoseiidae				13-Aug-2018
CCHAR8238-19	652	MN671816	BOLD:ADS0543	Arachnida	Mesostigmata	Phytoseiidae				31-Jul-2018
BCHAR1442-18	652	MN668820	BOLD:ADS0543	Arachnida	Mesostigmata	Phytoseiidae				19-Jul-2018
DCHAR4222-19	654	MN681038	BOLD:ADS0545	Arachnida	Mesostigmata	Phytoseiidae				17-Jul-2018
DCHAR3849-19	654	MN669601	BOLD:ADS0545	Arachnida	Mesostigmata	Phytoseiidae				03-Aug-2018
DCHAR3000-19	654	MN665787	BOLD:ADS0545	Arachnida	Mesostigmata	Phytoseiidae				09-Aug-2018
ACHAR2511-18	654	MN675575	BOLD:AAD2350	Arachnida	Sarcoptiformes	Ameronothridae		Ameronothrus	Ameronothrus nigrofemoratus	24-Jul-2018
ACHAR2509-18	652	MN674986	BOLD:AAD2350	Arachnida	Sarcoptiformes	Ameronothridae		Ameronothrus	Ameronothrus nigrofemoratus	24-Jul-2018
ACHAR2506-18	654	MN665624	BOLD:AAD2350	Arachnida	Sarcoptiformes	Ameronothridae		Ameronothrus	Ameronothrus nigrofemoratus	24-Jul-2018
ACHAR2377-18	650	MN678443	BOLD:ADT4332	Arachnida	Sarcoptiformes	Ameronothridae				23-Jul-2018
ACHAR2370-18	651	MN675450	BOLD:ADT4332	Arachnida	Sarcoptiformes	Ameronothridae				23-Jul-2018
CCHAR1211-19	654	MN674680	BOLD:ABV0372	Arachnida	Sarcoptiformes	Brachychthoniidae				08-Aug-2018
ACHAR2749-18	652	MN671404	BOLD:ABY4833	Arachnida	Sarcoptiformes	Brachychthoniidae				10-Aug-2018
CCHAR9685-19	654	MN666054	BOLD:AAC4606	Arachnida	Sarcoptiformes	Ceratozetidae		Diapterobates		02-Aug-2018
CCHAR9670-19	654	MN667272	BOLD:AAC4606	Arachnida	Sarcoptiformes	Ceratozetidae		Diapterobates		02-Aug-2018
DCHAR3015-19	654	MN666595	BOLD:AAC4606	Arachnida	Sarcoptiformes	Ceratozetidae		Diapterobates		09-Aug-2018
DCHAR3008-19	653	MN681985	BOLD:AAC4606	Arachnida	Sarcoptiformes	Ceratozetidae		Diapterobates		09-Aug-2018
CCHAR8221-19	654	MN669714	BOLD:AAC4606	Arachnida	Sarcoptiformes	Ceratozetidae		Diapterobates		31-Jul-2018
CCHAR8209-19	653	MN679295	BOLD:AAC4606	Arachnida	Sarcoptiformes	Ceratozetidae		Diapterobates		31-Jul-2018
CCHAR8203-19	654	MN681724	BOLD:AAC4606	Arachnida	Sarcoptiformes	Ceratozetidae		Diapterobates		31-Jul-2018
ACHAR3313-19	654	MN678081	BOLD:AAC4606	Arachnida	Sarcoptiformes	Ceratozetidae		Diapterobates		02-Aug-2018
ACHAR2772-18	642	MN682553	BOLD:AAC4606	Arachnida	Sarcoptiformes	Ceratozetidae		Diapterobates		10-Aug-2018
ACHAR3095-18	652	MN675549	BOLD:AAC4606	Arachnida	Sarcoptiformes	Ceratozetidae		Diapterobates		07-Aug-2018
CCHAR335-19	717	MN681266	BOLD:AAC4606	Arachnida	Sarcoptiformes	Ceratozetidae		Diapterobates		18-Jul-2018
ACHAR3315-19	652	MN667124	BOLD:AAC4606	Arachnida	Sarcoptiformes	Ceratozetidae		Diapterobates		02-Aug-2018
ACHAR3314-19	652	MN676590	BOLD:AAC4606	Arachnida	Sarcoptiformes	Ceratozetidae		Diapterobates		02-Aug-2018
CCHAR321-19	654	MN665859	BOLD:AAC4606	Arachnida	Sarcoptiformes	Ceratozetidae		Diapterobates		18-Jul-2018
CCHAR315-19	654	MN668226	BOLD:AAC4606	Arachnida	Sarcoptiformes	Ceratozetidae		Diapterobates		18-Jul-2018
CCHAR307-19	654	MN674831	BOLD:AAC4606	Arachnida	Sarcoptiformes	Ceratozetidae		Diapterobates		18-Jul-2018
DCHAR216-19	655	MN672506	BOLD:AAC4606	Arachnida	Sarcoptiformes	Ceratozetidae		Diapterobates		09-Aug-2018
DCHAR204-19	649	MN679862	BOLD:AAC4606	Arachnida	Sarcoptiformes	Ceratozetidae		Diapterobates		09-Aug-2018
DCHAR200-19	652	MN680382	BOLD:AAC4606	Arachnida	Sarcoptiformes	Ceratozetidae		Diapterobates		09-Aug-2018
DCHAR174-19	652	MN665574	BOLD:AAC4606	Arachnida	Sarcoptiformes	Ceratozetidae		Diapterobates		09-Aug-2018
DCHAR065-19	652	MN676217	BOLD:AAC4606	Arachnida	Sarcoptiformes	Ceratozetidae		Diapterobates		10-Jul-2018
DCHAR050-19	653	MN679738	BOLD:AAC4606	Arachnida	Sarcoptiformes	Ceratozetidae		Diapterobates		10-Jul-2018
DCHAR018-19	653	MN668848	BOLD:AAC4606	Arachnida	Sarcoptiformes	Ceratozetidae		Diapterobates		10-Jul-2018
CCHAR1209-19	652	MN670801	BOLD:AAC4606	Arachnida	Sarcoptiformes	Ceratozetidae		Diapterobates		08-Aug-2018
CCHAR1206-19	651	MN679991	BOLD:AAC4606	Arachnida	Sarcoptiformes	Ceratozetidae		Diapterobates		08-Aug-2018
CCHAR1195-19	652	MN669275	BOLD:AAC4606	Arachnida	Sarcoptiformes	Ceratozetidae		Diapterobates		08-Aug-2018
CCHAR1170-19	653	MN681717	BOLD:AAC4606	Arachnida	Sarcoptiformes	Ceratozetidae		Diapterobates		08-Aug-2018
CCHAR1164-19	654	MN675014	BOLD:AAC4606	Arachnida	Sarcoptiformes	Ceratozetidae		Diapterobates		08-Aug-2018
CCHAR1158-19	654	MN683017	BOLD:AAC4606	Arachnida	Sarcoptiformes	Ceratozetidae		Diapterobates		08-Aug-2018
CCHAR1157-19	653	MN666176	BOLD:AAC4606	Arachnida	Sarcoptiformes	Ceratozetidae		Diapterobates		08-Aug-2018
CCHAR1156-19	651	MN672552	BOLD:AAC4606	Arachnida	Sarcoptiformes	Ceratozetidae		Diapterobates		08-Aug-2018
CCHAR1154-19	653	MN666905	BOLD:AAC4606	Arachnida	Sarcoptiformes	Ceratozetidae		Diapterobates		08-Aug-2018
CCHAR1152-19	652	MN681176	BOLD:AAC4606	Arachnida	Sarcoptiformes	Ceratozetidae		Diapterobates		08-Aug-2018
CCHAR1148-19	653	MN671611	BOLD:AAC4606	Arachnida	Sarcoptiformes	Ceratozetidae		Diapterobates		14-Jul-2018
CCHAR1137-19	654	MN672476	BOLD:AAC4606	Arachnida	Sarcoptiformes	Ceratozetidae		Diapterobates		14-Jul-2018
CCHAR1126-19	652	MN679343	BOLD:AAC4606	Arachnida	Sarcoptiformes	Ceratozetidae		Diapterobates		14-Jul-2018
CCHAR1125-19	655	MN668769	BOLD:AAC4606	Arachnida	Sarcoptiformes	Ceratozetidae		Diapterobates		14-Jul-2018
CCHAR1124-19	653	MN679025	BOLD:AAC4606	Arachnida	Sarcoptiformes	Ceratozetidae		Diapterobates		14-Jul-2018
CCHAR1121-19	653	MN675797	BOLD:AAC4606	Arachnida	Sarcoptiformes	Ceratozetidae		Diapterobates		14-Jul-2018
CCHAR1118-19	654	MN680102	BOLD:AAC4606	Arachnida	Sarcoptiformes	Ceratozetidae		Diapterobates		14-Jul-2018
CCHAR1117-19	654	MN670561	BOLD:AAC4606	Arachnida	Sarcoptiformes	Ceratozetidae		Diapterobates		14-Jul-2018
CCHAR1116-19	654	MN672970	BOLD:AAC4606	Arachnida	Sarcoptiformes	Ceratozetidae		Diapterobates		14-Jul-2018
CCHAR1081-19	653	MN682167	BOLD:AAC4606	Arachnida	Sarcoptiformes	Ceratozetidae		Diapterobates		14-Jul-2018
CCHAR1070-19	651	MN671642	BOLD:AAC4606	Arachnida	Sarcoptiformes	Ceratozetidae		Diapterobates		14-Jul-2018
CCHAR1059-19	652	MN676129	BOLD:AAC4606	Arachnida	Sarcoptiformes	Ceratozetidae		Diapterobates		14-Jul-2018
CCHAR1057-19	652	MN680474	BOLD:AAC4606	Arachnida	Sarcoptiformes	Ceratozetidae		Diapterobates		14-Jul-2018
CCHAR1056-19	653	MN672480	BOLD:AAC4606	Arachnida	Sarcoptiformes	Ceratozetidae		Diapterobates		14-Jul-2018
CCHAR1050-19	654	MN682139	BOLD:AAC4606	Arachnida	Sarcoptiformes	Ceratozetidae		Diapterobates		08-Aug-2018
ACHAR3342-19	652	MN667084	BOLD:AAC4606	Arachnida	Sarcoptiformes	Ceratozetidae		Diapterobates		02-Aug-2018
ACHAR3316-19	652	MN678770	BOLD:AAC4606	Arachnida	Sarcoptiformes	Ceratozetidae		Diapterobates		02-Aug-2018
CCHAR1038-19	653	MN666549	BOLD:AAC4606	Arachnida	Sarcoptiformes	Ceratozetidae		Diapterobates		08-Aug-2018
CCHAR1035-19	652	MN671537	BOLD:AAC4606	Arachnida	Sarcoptiformes	Ceratozetidae		Diapterobates		08-Aug-2018
CCHAR1028-19	653	MN680226	BOLD:AAC4606	Arachnida	Sarcoptiformes	Ceratozetidae		Diapterobates		08-Aug-2018
CCHAR1017-19	654	MN674174	BOLD:AAC4606	Arachnida	Sarcoptiformes	Ceratozetidae		Diapterobates		08-Aug-2018
CCHAR998-19	653	MN666620	BOLD:AAC4606	Arachnida	Sarcoptiformes	Ceratozetidae		Diapterobates		14-Jul-2018
CCHAR997-19	653	MN679756	BOLD:AAC4606	Arachnida	Sarcoptiformes	Ceratozetidae		Diapterobates		14-Jul-2018
CCHAR996-19	655	MN678306	BOLD:AAC4606	Arachnida	Sarcoptiformes	Ceratozetidae		Diapterobates		14-Jul-2018
CCHAR990-19	653	MN679577	BOLD:AAC4606	Arachnida	Sarcoptiformes	Ceratozetidae		Diapterobates		14-Jul-2018
CCHAR989-19	653	MN667778	BOLD:AAC4606	Arachnida	Sarcoptiformes	Ceratozetidae		Diapterobates		14-Jul-2018
CCHAR1210-19	653	MN667706	BOLD:AAC4606	Arachnida	Sarcoptiformes	Ceratozetidae		Diapterobates		08-Aug-2018
CCHAR1199-19	653	MN675877	BOLD:AAC4606	Arachnida	Sarcoptiformes	Ceratozetidae		Diapterobates		08-Aug-2018
CCHAR1180-19	655	MN681283	BOLD:AAC4606	Arachnida	Sarcoptiformes	Ceratozetidae		Diapterobates		08-Aug-2018
ACHAR2526-18	654	MN671761	BOLD:AAF9078	Arachnida	Sarcoptiformes	Ceratozetidae		Melanozetes	Melanozetes meridianus	27-Jul-2018
ACHAR2525-18	654	MN682299	BOLD:AAF9078	Arachnida	Sarcoptiformes	Ceratozetidae		Melanozetes	Melanozetes meridianus	27-Jul-2018
ACHAR2523-18	654	MN674746	BOLD:AAF9078	Arachnida	Sarcoptiformes	Ceratozetidae		Melanozetes	Melanozetes meridianus	27-Jul-2018
ACHAR2522-18	653	MN667491	BOLD:AAF9078	Arachnida	Sarcoptiformes	Ceratozetidae		Melanozetes	Melanozetes meridianus	27-Jul-2018
ACHAR2524-18	654	MN671874	BOLD:AAF9078	Arachnida	Sarcoptiformes	Ceratozetidae		Melanozetes	Melanozetes meridianus	27-Jul-2018
ACHAR3387-19	652	MN665546	BOLD:AAF9078	Arachnida	Sarcoptiformes	Ceratozetidae		Melanozetes	Melanozetes meridianus	02-Aug-2018
DCHAR4229-19	652	MN678259	BOLD:AAF9109	Arachnida	Sarcoptiformes	Ceratozetidae				17-Jul-2018
DCHAR4183-19	652	MN679512	BOLD:AAF9109	Arachnida	Sarcoptiformes	Ceratozetidae				17-Jul-2018
DCHAR3875-19	652	MN675273	BOLD:AAF9109	Arachnida	Sarcoptiformes	Ceratozetidae				03-Aug-2018
DCHAR3864-19	651	MN668565	BOLD:AAF9109	Arachnida	Sarcoptiformes	Ceratozetidae				03-Aug-2018
DCHAR3640-19	641	MN669746	BOLD:AAF9109	Arachnida	Sarcoptiformes	Ceratozetidae				28-Jul-2018
DCHAR3017-19	654	MN677212	BOLD:AAF9109	Arachnida	Sarcoptiformes	Ceratozetidae				09-Aug-2018
DCHAR3005-19	655	MN675763	BOLD:AAF9109	Arachnida	Sarcoptiformes	Ceratozetidae				09-Aug-2018
ACHAR2658-18	640	MN678245	BOLD:AAF9109	Arachnida	Sarcoptiformes	Ceratozetidae				29-Jul-2018
ACHAR2507-18	641	MN680081	BOLD:AAF9109	Arachnida	Sarcoptiformes	Ceratozetidae				24-Jul-2018
ACHAR2459-18	650	MN681239	BOLD:AAF9109	Arachnida	Sarcoptiformes	Ceratozetidae				29-Jul-2018
ACHAR2458-18	652	MN681461	BOLD:AAF9109	Arachnida	Sarcoptiformes	Ceratozetidae				29-Jul-2018
ACHAR2314-18	651	MN679672	BOLD:AAF9109	Arachnida	Sarcoptiformes	Ceratozetidae				23-Jul-2018
DCHAR107-19	640	MN669245	BOLD:AAF9109	Arachnida	Sarcoptiformes	Ceratozetidae				24-Jul-2018
DCHAR060-19	646	MN669093	BOLD:AAF9109	Arachnida	Sarcoptiformes	Ceratozetidae				10-Jul-2018
DCHAR052-19	641	MN670667	BOLD:AAF9109	Arachnida	Sarcoptiformes	Ceratozetidae				10-Jul-2018
DCHAR051-19	612	MN677554	BOLD:AAF9109	Arachnida	Sarcoptiformes	Ceratozetidae				10-Jul-2018
ACHAR3012-18	651	MN679068	BOLD:AAH2451	Arachnida	Sarcoptiformes	Ceratozetidae		Diapterobates	Diapterobates variabilis	02-Aug-2018
ACHAR3007-18	651	MN669374	BOLD:AAH2451	Arachnida	Sarcoptiformes	Ceratozetidae		Diapterobates	Diapterobates variabilis	02-Aug-2018
ACHAR2975-18	652	MN673933	BOLD:AAH2451	Arachnida	Sarcoptiformes	Ceratozetidae		Diapterobates	Diapterobates variabilis	02-Aug-2018
ACHAR2964-18	652	MN666279	BOLD:AAH2451	Arachnida	Sarcoptiformes	Ceratozetidae		Diapterobates	Diapterobates variabilis	02-Aug-2018
ACHAR3379-19	640	MN678234	BOLD:AAH2451	Arachnida	Sarcoptiformes	Ceratozetidae		Diapterobates	Diapterobates variabilis	02-Aug-2018
ACHAR3382-19	653	MN668302	BOLD:AAH2451	Arachnida	Sarcoptiformes	Ceratozetidae		Diapterobates	Diapterobates variabilis	02-Aug-2018
ACHAR3384-19	653	MN670508	BOLD:AAH2451	Arachnida	Sarcoptiformes	Ceratozetidae		Diapterobates	Diapterobates variabilis	02-Aug-2018
ACHAR3383-19	651	MN675031	BOLD:AAH2451	Arachnida	Sarcoptiformes	Ceratozetidae		Diapterobates	Diapterobates variabilis	02-Aug-2018
ACHAR2361-18	655	MN670034	BOLD:AAH6608	Arachnida	Sarcoptiformes	Ceratozetidae		Iugoribates	Iugoribates gracilis	23-Jul-2018
ACHAR2366-18	651	MN682741	BOLD:AAN6609	Arachnida	Sarcoptiformes	Ceratozetidae		Iugoribates	Iugoribates gracilis	23-Jul-2018
DCHAR045-19	652	MN673163	BOLD:AAN6609	Arachnida	Sarcoptiformes	Ceratozetidae		Iugoribates	Iugoribates gracilis	10-Jul-2018
CCHAR1077-19	653	MN667972	BOLD:AAN6609	Arachnida	Sarcoptiformes	Ceratozetidae		Iugoribates	Iugoribates gracilis	14-Jul-2018
DCHAR4190-19	654	MN679649	BOLD:ACZ2170	Arachnida	Sarcoptiformes	Ceratozetidae				17-Jul-2018
DCHAR4231-19	640	MN669077	BOLD:ACZ2170	Arachnida	Sarcoptiformes	Ceratozetidae				17-Jul-2018
DCHAR3867-19	651	MN667925	BOLD:ACZ2170	Arachnida	Sarcoptiformes	Ceratozetidae				03-Aug-2018
DCHAR3853-19	654	MN681111	BOLD:ACZ2170	Arachnida	Sarcoptiformes	Ceratozetidae				03-Aug-2018
ACHAR2866-18	640	MN672520	BOLD:ACZ2170	Arachnida	Sarcoptiformes	Ceratozetidae				01-Aug-2018
ACHAR2865-18	640	MN670602	BOLD:ACZ2170	Arachnida	Sarcoptiformes	Ceratozetidae				01-Aug-2018
DCHAR106-19	642	MN670230	BOLD:ACZ2170	Arachnida	Sarcoptiformes	Ceratozetidae				24-Jul-2018
DCHAR078-19	641	MN678207	BOLD:ACZ2170	Arachnida	Sarcoptiformes	Ceratozetidae				10-Jul-2018
DCHAR047-19	653	MN677391	BOLD:ACZ2170	Arachnida	Sarcoptiformes	Ceratozetidae				10-Jul-2018
ACHAR1890-18	647	MN667828	BOLD:ACZ2170	Arachnida	Sarcoptiformes	Ceratozetidae				01-Aug-2018
DCHAR3872-19	651	MN669514	BOLD:ADS2167	Arachnida	Sarcoptiformes	Ceratozetidae				03-Aug-2018
DCHAR3863-19	651	MN670223	BOLD:ADS2167	Arachnida	Sarcoptiformes	Ceratozetidae				03-Aug-2018
DCHAR3845-19	651	MN678886	BOLD:ADS2167	Arachnida	Sarcoptiformes	Ceratozetidae				03-Aug-2018
DCHAR3020-19	640	MN681060	BOLD:ADS2167	Arachnida	Sarcoptiformes	Ceratozetidae				09-Aug-2018
DCHAR3014-19	640	MN680495	BOLD:ADS2167	Arachnida	Sarcoptiformes	Ceratozetidae				09-Aug-2018
DCHAR3007-19	651	MN676189	BOLD:ADS2167	Arachnida	Sarcoptiformes	Ceratozetidae				09-Aug-2018
DCHAR134-19	640	MN682770	BOLD:ADS2167	Arachnida	Sarcoptiformes	Ceratozetidae				09-Aug-2018
ACHAR3343-19	640	MN678817	BOLD:ADU0175	Arachnida	Sarcoptiformes	Ceratozetidae				02-Aug-2018
CCHAR9687-19	654	MN667111	BOLD:ADU0563	Arachnida	Sarcoptiformes	Ceratozetidae		Diapterobates		02-Aug-2018
CCHAR9686-19	654	MN681675	BOLD:ADU0563	Arachnida	Sarcoptiformes	Ceratozetidae		Diapterobates		02-Aug-2018
CCHAR9683-19	654	MN682046	BOLD:ADU0563	Arachnida	Sarcoptiformes	Ceratozetidae		Diapterobates		02-Aug-2018
CCHAR9681-19	654	MN667368	BOLD:ADU0563	Arachnida	Sarcoptiformes	Ceratozetidae		Diapterobates		02-Aug-2018
CCHAR10834-19	655	MN674999	BOLD:ADU0563	Arachnida	Sarcoptiformes	Ceratozetidae		Diapterobates		26-Jul-2018
CCHAR10826-19	649	MN680115	BOLD:ADU0563	Arachnida	Sarcoptiformes	Ceratozetidae		Diapterobates		26-Jul-2018
CCHAR8219-19	653	MN669787	BOLD:ADU0563	Arachnida	Sarcoptiformes	Ceratozetidae		Diapterobates		31-Jul-2018
CCHAR8217-19	654	MN665828	BOLD:ADU0563	Arachnida	Sarcoptiformes	Ceratozetidae		Diapterobates		31-Jul-2018
CCHAR8555-19	654	MN673513	BOLD:ADU0563	Arachnida	Sarcoptiformes	Ceratozetidae		Diapterobates		31-Jul-2018
CCHAR343-19	647	MN679702	BOLD:ADU0563	Arachnida	Sarcoptiformes	Ceratozetidae		Diapterobates		18-Jul-2018
DCHAR199-19	642	MN674106	BOLD:ADU0563	Arachnida	Sarcoptiformes	Ceratozetidae		Diapterobates		09-Aug-2018
DCHAR171-19	652	MN673218	BOLD:ADU0563	Arachnida	Sarcoptiformes	Ceratozetidae		Diapterobates		09-Aug-2018
DCHAR166-19	652	MN674548	BOLD:ADU0563	Arachnida	Sarcoptiformes	Ceratozetidae		Diapterobates		09-Aug-2018
DCHAR155-19	649	MN673228	BOLD:ADU0563	Arachnida	Sarcoptiformes	Ceratozetidae		Diapterobates		09-Aug-2018
DCHAR144-19	640	MN677002	BOLD:ADU0563	Arachnida	Sarcoptiformes	Ceratozetidae		Diapterobates		09-Aug-2018
CCHAR1214-19	648	MN672199	BOLD:ADU0563	Arachnida	Sarcoptiformes	Ceratozetidae		Diapterobates		08-Aug-2018
CCHAR1169-19	640	MN678086	BOLD:ADU0563	Arachnida	Sarcoptiformes	Ceratozetidae		Diapterobates		08-Aug-2018
CCHAR1151-19	642	MN666696	BOLD:ADU0563	Arachnida	Sarcoptiformes	Ceratozetidae		Diapterobates		08-Aug-2018
CCHAR1146-19	650	MN679274	BOLD:ADU0563	Arachnida	Sarcoptiformes	Ceratozetidae		Diapterobates		14-Jul-2018
CCHAR1133-19	642	MN666801	BOLD:ADU0563	Arachnida	Sarcoptiformes	Ceratozetidae		Diapterobates		14-Jul-2018
CCHAR1130-19	641	MN679196	BOLD:ADU0563	Arachnida	Sarcoptiformes	Ceratozetidae		Diapterobates		14-Jul-2018
CCHAR1123-19	652	MN677003	BOLD:ADU0563	Arachnida	Sarcoptiformes	Ceratozetidae		Diapterobates		14-Jul-2018
CCHAR1122-19	641	MN668681	BOLD:ADU0563	Arachnida	Sarcoptiformes	Ceratozetidae		Diapterobates		14-Jul-2018
CCHAR1119-19	642	MN665978	BOLD:ADU0563	Arachnida	Sarcoptiformes	Ceratozetidae		Diapterobates		14-Jul-2018
CCHAR1069-19	641	MN667704	BOLD:ADU0563	Arachnida	Sarcoptiformes	Ceratozetidae		Diapterobates		14-Jul-2018
CCHAR1065-19	652	MN672373	BOLD:ADU0563	Arachnida	Sarcoptiformes	Ceratozetidae		Diapterobates		14-Jul-2018
CCHAR1061-19	641	MN668403	BOLD:ADU0563	Arachnida	Sarcoptiformes	Ceratozetidae		Diapterobates		14-Jul-2018
CCHAR1058-19	653	MN670919	BOLD:ADU0563	Arachnida	Sarcoptiformes	Ceratozetidae		Diapterobates		14-Jul-2018
CCHAR1049-19	652	MN671840	BOLD:ADU0563	Arachnida	Sarcoptiformes	Ceratozetidae		Diapterobates		08-Aug-2018
CCHAR1044-19	652	MN679533	BOLD:ADU0563	Arachnida	Sarcoptiformes	Ceratozetidae		Diapterobates		08-Aug-2018
CCHAR1181-19	653	MN668316	BOLD:ADU0563	Arachnida	Sarcoptiformes	Ceratozetidae		Diapterobates		08-Aug-2018
CCHAR995-19	653	MN677059	BOLD:ADU0563	Arachnida	Sarcoptiformes	Ceratozetidae		Diapterobates		14-Jul-2018
CCHAR994-19	645	MN666464	BOLD:ADU0563	Arachnida	Sarcoptiformes	Ceratozetidae		Diapterobates		14-Jul-2018
CCHAR975-19	654	MN681416	BOLD:ADU0563	Arachnida	Sarcoptiformes	Ceratozetidae		Diapterobates		14-Jul-2018
CCHAR1178-19	654	MN677256	BOLD:ADU0563	Arachnida	Sarcoptiformes	Ceratozetidae		Diapterobates		08-Aug-2018
DCHAR3857-19	653	MN667493	BOLD:ADV7338	Arachnida	Sarcoptiformes	Ceratozetidae				03-Aug-2018
ACHAR3000-18	651	MN672430	BOLD:ADV7338	Arachnida	Sarcoptiformes	Ceratozetidae				02-Aug-2018
ACHAR2972-18	654	MN673370	BOLD:ADV7338	Arachnida	Sarcoptiformes	Ceratozetidae				02-Aug-2018
ACHAR2965-18	655	MN679074	BOLD:ADV7338	Arachnida	Sarcoptiformes	Ceratozetidae				02-Aug-2018
ACHAR2367-18	654	MN673117	BOLD:ADV7338	Arachnida	Sarcoptiformes	Ceratozetidae				23-Jul-2018
ACHAR2357-18	654	MN679573	BOLD:ADV7338	Arachnida	Sarcoptiformes	Ceratozetidae				23-Jul-2018
ACHAR2351-18	655	MN665881	BOLD:ADV7338	Arachnida	Sarcoptiformes	Ceratozetidae				23-Jul-2018
ACHAR2349-18	652	MN672765	BOLD:ADV7338	Arachnida	Sarcoptiformes	Ceratozetidae				23-Jul-2018
ACHAR2347-18	654	MN672715	BOLD:ADV7338	Arachnida	Sarcoptiformes	Ceratozetidae				23-Jul-2018
ACHAR2334-18	654	MN671008	BOLD:ADV7338	Arachnida	Sarcoptiformes	Ceratozetidae				23-Jul-2018
ACHAR3381-19	653	MN680950	BOLD:ADV7338	Arachnida	Sarcoptiformes	Ceratozetidae				02-Aug-2018
DCHAR225-19	654	MN679388	BOLD:ADV7338	Arachnida	Sarcoptiformes	Ceratozetidae				09-Aug-2018
DCHAR219-19	653	MN673510	BOLD:ADV7338	Arachnida	Sarcoptiformes	Ceratozetidae				09-Aug-2018
DCHAR217-19	653	MN666672	BOLD:ADV7338	Arachnida	Sarcoptiformes	Ceratozetidae				09-Aug-2018
DCHAR213-19	654	MN670616	BOLD:ADV7338	Arachnida	Sarcoptiformes	Ceratozetidae				09-Aug-2018
DCHAR202-19	654	MN680317	BOLD:ADV7338	Arachnida	Sarcoptiformes	Ceratozetidae				09-Aug-2018
DCHAR198-19	656	MN676024	BOLD:ADV7338	Arachnida	Sarcoptiformes	Ceratozetidae				09-Aug-2018
DCHAR197-19	656	MN665766	BOLD:ADV7338	Arachnida	Sarcoptiformes	Ceratozetidae				09-Aug-2018
DCHAR196-19	653	MN680204	BOLD:ADV7338	Arachnida	Sarcoptiformes	Ceratozetidae				09-Aug-2018
DCHAR195-19	654	MN666639	BOLD:ADV7338	Arachnida	Sarcoptiformes	Ceratozetidae				09-Aug-2018
DCHAR193-19	654	MN665552	BOLD:ADV7338	Arachnida	Sarcoptiformes	Ceratozetidae				09-Aug-2018
DCHAR178-19	654	MN673907	BOLD:ADV7338	Arachnida	Sarcoptiformes	Ceratozetidae				09-Aug-2018
DCHAR176-19	654	MN666625	BOLD:ADV7338	Arachnida	Sarcoptiformes	Ceratozetidae				09-Aug-2018
DCHAR173-19	654	MN674186	BOLD:ADV7338	Arachnida	Sarcoptiformes	Ceratozetidae				09-Aug-2018
DCHAR172-19	653	MN667456	BOLD:ADV7338	Arachnida	Sarcoptiformes	Ceratozetidae				09-Aug-2018
DCHAR165-19	655	MN673333	BOLD:ADV7338	Arachnida	Sarcoptiformes	Ceratozetidae				09-Aug-2018
DCHAR164-19	655	MN676033	BOLD:ADV7338	Arachnida	Sarcoptiformes	Ceratozetidae				09-Aug-2018
DCHAR152-19	654	MN675335	BOLD:ADV7338	Arachnida	Sarcoptiformes	Ceratozetidae				09-Aug-2018
DCHAR077-19	656	MN667622	BOLD:ADV7338	Arachnida	Sarcoptiformes	Ceratozetidae				10-Jul-2018
DCHAR072-19	653	MN681164	BOLD:ADV7338	Arachnida	Sarcoptiformes	Ceratozetidae				10-Jul-2018
DCHAR062-19	653	MN682263	BOLD:ADV7338	Arachnida	Sarcoptiformes	Ceratozetidae				10-Jul-2018
DCHAR053-19	655	MN670209	BOLD:ADV7338	Arachnida	Sarcoptiformes	Ceratozetidae				10-Jul-2018
DCHAR029-19	654	MN675381	BOLD:ADV7338	Arachnida	Sarcoptiformes	Ceratozetidae				10-Jul-2018
DCHAR017-19	654	MN681521	BOLD:ADV7338	Arachnida	Sarcoptiformes	Ceratozetidae				10-Jul-2018
CCHAR1138-19	654	MN679358	BOLD:ADV7338	Arachnida	Sarcoptiformes	Ceratozetidae				14-Jul-2018
CCHAR1071-19	653	MN671222	BOLD:ADV7338	Arachnida	Sarcoptiformes	Ceratozetidae				14-Jul-2018
ACHAR3424-19	652	MN674537	BOLD:ADV7338	Arachnida	Sarcoptiformes	Ceratozetidae				02-Aug-2018
ACHAR3390-19	642	MN681931	BOLD:ADV7338	Arachnida	Sarcoptiformes	Ceratozetidae				02-Aug-2018
ACHAR3389-19	652	MN666783	BOLD:ADV7338	Arachnida	Sarcoptiformes	Ceratozetidae				02-Aug-2018
ACHAR3378-19	644	MN666973	BOLD:ADV7338	Arachnida	Sarcoptiformes	Ceratozetidae				02-Aug-2018
ACHAR3325-19	653	MN671350	BOLD:ADV7338	Arachnida	Sarcoptiformes	Ceratozetidae				02-Aug-2018
CCHAR1037-19	640	MN678382	BOLD:ADV7338	Arachnida	Sarcoptiformes	Ceratozetidae				08-Aug-2018
CCHAR1027-19	654	MN674770	BOLD:ADV7338	Arachnida	Sarcoptiformes	Ceratozetidae				08-Aug-2018
CCHAR1022-19	652	MN674190	BOLD:ADV7338	Arachnida	Sarcoptiformes	Ceratozetidae				08-Aug-2018
ACHAR3388-19	651	MN675379	BOLD:ADV7338	Arachnida	Sarcoptiformes	Ceratozetidae				02-Aug-2018
CCHAR1176-19	653	MN669986	BOLD:ADV7338	Arachnida	Sarcoptiformes	Ceratozetidae				08-Aug-2018
ACHAR3380-19	652	MN672020	BOLD:ADV7338	Arachnida	Sarcoptiformes	Ceratozetidae				02-Aug-2018
ACHAR2993-18	651	MN671787	BOLD:AAE1713	Arachnida	Sarcoptiformes	Crotoniidae				02-Aug-2018
ACHAR2973-18	653	MN674611	BOLD:AAE1713	Arachnida	Sarcoptiformes	Crotoniidae				02-Aug-2018
ACHAR2970-18	652	MN669847	BOLD:AAE1713	Arachnida	Sarcoptiformes	Crotoniidae				02-Aug-2018
ACHAR2969-18	647	MN674552	BOLD:AAE1713	Arachnida	Sarcoptiformes	Crotoniidae				02-Aug-2018
ACHAR2341-18	640	MN680503	BOLD:AAE1713	Arachnida	Sarcoptiformes	Crotoniidae				23-Jul-2018
ACHAR1892-18	652	MN676942	BOLD:AAE1713	Arachnida	Sarcoptiformes	Crotoniidae				01-Aug-2018
ACHAR3308-19	651	MN665532	BOLD:AAE1713	Arachnida	Sarcoptiformes	Crotoniidae				02-Aug-2018
ACHAR2789-18	651	MN678436	BOLD:ADT4055	Arachnida	Sarcoptiformes	Eremaeidae				10-Aug-2018
ACHAR2785-18	640	MN681443	BOLD:ADT4055	Arachnida	Sarcoptiformes	Eremaeidae				10-Aug-2018
ACHAR2777-18	640	MN670615	BOLD:ADT4055	Arachnida	Sarcoptiformes	Eremaeidae				10-Aug-2018
ACHAR2748-18	640	MN683288	BOLD:ADT4055	Arachnida	Sarcoptiformes	Eremaeidae				10-Aug-2018
ACHAR2740-18	643	MN666523	BOLD:ADT7942	Arachnida	Sarcoptiformes	Eremaeidae				10-Aug-2018
ACHAR2336-18	652	MN670089	BOLD:ADT7942	Arachnida	Sarcoptiformes	Eremaeidae				23-Jul-2018
ACHAR2912-18	653	MN676340	BOLD:ADV7989	Arachnida	Sarcoptiformes	Eremaeidae				02-Aug-2018
ACHAR2908-18	647	MN668571	BOLD:ADV7989	Arachnida	Sarcoptiformes	Eremaeidae				02-Aug-2018
ACHAR3312-19	653	MN677978	BOLD:AAD0521	Arachnida	Sarcoptiformes	Hermanniidae		Hermannia	Hermannia reticulata	02-Aug-2018
ACHAR3149-18	651	MN682331	BOLD:AAN8441	Arachnida	Sarcoptiformes	Hermanniidae				15-Aug-2018
ACHAR2968-18	640	MN670379	BOLD:AAN8441	Arachnida	Sarcoptiformes	Hermanniidae				02-Aug-2018
ACHAR2966-18	651	MN666009	BOLD:ADS1537	Arachnida	Sarcoptiformes	Liacaridae				02-Aug-2018
ACHAR3349-19	640	MN676128	BOLD:ADT1656	Arachnida	Sarcoptiformes	Nanorchestidae		Nanorchestes		02-Aug-2018
DCHAR212-19	648	MN680963	BOLD:ADU1570	Arachnida	Sarcoptiformes	Nanorchestidae				09-Aug-2018
ACHAR3425-19	653	MN674518	BOLD:AAL7979	Arachnida	Sarcoptiformes	Oppiidae				02-Aug-2018
ACHAR3324-19	653	MN669952	BOLD:AAL7979	Arachnida	Sarcoptiformes	Oppiidae				02-Aug-2018
CCHAR1215-19	654	MN672951	BOLD:ADS1493	Arachnida	Sarcoptiformes	Oppiidae				08-Aug-2018
CCHAR1213-19	653	MN675446	BOLD:ADS1493	Arachnida	Sarcoptiformes	Oppiidae				08-Aug-2018
CCHAR1159-19	654	MN680032	BOLD:ADS1493	Arachnida	Sarcoptiformes	Oppiidae				08-Aug-2018
ACHAR3347-19	653	MN674321	BOLD:ADS1493	Arachnida	Sarcoptiformes	Oppiidae				02-Aug-2018
CCHAR1190-19	653	MN682979	BOLD:ADS1493	Arachnida	Sarcoptiformes	Oppiidae				08-Aug-2018
CCHAR1235-19	649	MN670914	BOLD:ADU3254	Arachnida	Sarcoptiformes	Oppiidae				08-Aug-2018
ACHAR3346-19	640	MN681930	BOLD:ADU5369	Arachnida	Sarcoptiformes	Oppiidae				02-Aug-2018
ACHAR3363-19	649	MN678727	BOLD:ADU5369	Arachnida	Sarcoptiformes	Oppiidae				02-Aug-2018
DCHAR222-19	653	MN680254	BOLD:ADT8662	Arachnida	Sarcoptiformes	Oribatellidae				09-Aug-2018
ACHAR3133-18	652	MN677327	BOLD:AAH6640	Arachnida	Sarcoptiformes	Oribatulidae		Oribatula	Oribatula interrupta	06-Aug-2018
ACHAR3128-18	651	MN677847	BOLD:AAH6640	Arachnida	Sarcoptiformes	Oribatulidae		Oribatula	Oribatula interrupta	06-Aug-2018
ACHAR2774-18	651	MN670600	BOLD:AAH6640	Arachnida	Sarcoptiformes	Oribatulidae		Oribatula	Oribatula interrupta	10-Aug-2018
ACHAR3121-18	653	MN680656	BOLD:ADT9911	Arachnida	Sarcoptiformes	Oribatulidae				06-Aug-2018
CCHAR1108-19	651	MN668611	BOLD:ADV7891	Arachnida	Sarcoptiformes	Oribatulidae				14-Jul-2018
ACHAR3173-18	654	MN677375	BOLD:ADS5755	Arachnida	Sarcoptiformes	Peloppiidae		Ceratoppia		02-Aug-2018
ACHAR3001-18	655	MN666371	BOLD:ADS5755	Arachnida	Sarcoptiformes	Peloppiidae		Ceratoppia		02-Aug-2018
ACHAR3372-19	653	MN672995	BOLD:ADS5755	Arachnida	Sarcoptiformes	Peloppiidae		Ceratoppia		02-Aug-2018
ACHAR3369-19	653	MN667614	BOLD:ADS5755	Arachnida	Sarcoptiformes	Peloppiidae		Ceratoppia		02-Aug-2018
ACHAR3340-19	653	MN681646	BOLD:ADS5755	Arachnida	Sarcoptiformes	Peloppiidae		Ceratoppia		02-Aug-2018
ACHAR2915-18	654	MN673893	BOLD:ADS5755	Arachnida	Sarcoptiformes	Peloppiidae		Ceratoppia		02-Aug-2018
ACHAR3420-19	652	MN683209	BOLD:ADS5755	Arachnida	Sarcoptiformes	Peloppiidae		Ceratoppia		02-Aug-2018
ACHAR3419-19	652	MN676004	BOLD:ADS5755	Arachnida	Sarcoptiformes	Peloppiidae		Ceratoppia		02-Aug-2018
ACHAR3418-19	654	MN670654	BOLD:ADS5755	Arachnida	Sarcoptiformes	Peloppiidae		Ceratoppia		02-Aug-2018
ACHAR3341-19	641	MN666948	BOLD:ADS5755	Arachnida	Sarcoptiformes	Peloppiidae		Ceratoppia		02-Aug-2018
ACHAR3339-19	653	MN683000	BOLD:ADS5755	Arachnida	Sarcoptiformes	Peloppiidae		Ceratoppia		02-Aug-2018
ACHAR2971-18	650	MN683400	BOLD:ADS7151	Arachnida	Sarcoptiformes	Peloppiidae		Ceratoppia		02-Aug-2018
ACHAR3336-19	651	MN681144	BOLD:ADS7151	Arachnida	Sarcoptiformes	Peloppiidae		Ceratoppia		02-Aug-2018
ACHAR3306-19	643	MN679907	BOLD:ADS7151	Arachnida	Sarcoptiformes	Peloppiidae		Ceratoppia		02-Aug-2018
ACHAR3002-18	654	MN670758	BOLD:ADT5337	Arachnida	Sarcoptiformes	Peloppiidae		Ceratoppia		02-Aug-2018
ACHAR3414-19	653	MN677318	BOLD:ADU2176	Arachnida	Sarcoptiformes	Peloppiidae		Ceratoppia		02-Aug-2018
ACHAR3415-19	653	MN678693	BOLD:ADU2176	Arachnida	Sarcoptiformes	Peloppiidae		Ceratoppia		02-Aug-2018
CCHAR9665-19	654	MN665386	BOLD:ADU3175	Arachnida	Sarcoptiformes	Peloppiidae		Ceratoppia		02-Aug-2018
ACHAR3134-18	644	MN674968	BOLD:ADU3175	Arachnida	Sarcoptiformes	Peloppiidae		Ceratoppia		06-Aug-2018
ACHAR3127-18	642	MN677765	BOLD:ADU3175	Arachnida	Sarcoptiformes	Peloppiidae		Ceratoppia		06-Aug-2018
ACHAR2521-18	643	MN671220	BOLD:ADU3175	Arachnida	Sarcoptiformes	Peloppiidae		Ceratoppia		27-Jul-2018
ACHAR2360-18	641	MN680810	BOLD:ADU3175	Arachnida	Sarcoptiformes	Peloppiidae		Ceratoppia		23-Jul-2018
ACHAR3370-19	642	MN680945	BOLD:ADU3175	Arachnida	Sarcoptiformes	Peloppiidae		Ceratoppia		02-Aug-2018
ACHAR3367-19	652	MN678929	BOLD:ADU3175	Arachnida	Sarcoptiformes	Peloppiidae		Ceratoppia		02-Aug-2018
CCHAR1150-19	642	MN682094	BOLD:ADU3175	Arachnida	Sarcoptiformes	Peloppiidae		Ceratoppia		08-Aug-2018
CCHAR1142-19	642	MN680764	BOLD:ADU3175	Arachnida	Sarcoptiformes	Peloppiidae		Ceratoppia		14-Jul-2018
CCHAR1115-19	642	MN675274	BOLD:ADU3175	Arachnida	Sarcoptiformes	Peloppiidae		Ceratoppia		14-Jul-2018
CCHAR1076-19	640	MN674856	BOLD:ADU3175	Arachnida	Sarcoptiformes	Peloppiidae		Ceratoppia		14-Jul-2018
CCHAR1075-19	642	MN667416	BOLD:ADU3175	Arachnida	Sarcoptiformes	Peloppiidae		Ceratoppia		14-Jul-2018
CCHAR1074-19	640	MN669327	BOLD:ADU3175	Arachnida	Sarcoptiformes	Peloppiidae		Ceratoppia		14-Jul-2018
CCHAR1066-19	641	MN673330	BOLD:ADU3175	Arachnida	Sarcoptiformes	Peloppiidae		Ceratoppia		14-Jul-2018
CCHAR1064-19	653	MN678296	BOLD:ADU3175	Arachnida	Sarcoptiformes	Peloppiidae		Ceratoppia		14-Jul-2018
CCHAR1055-19	641	MN670079	BOLD:ADU3175	Arachnida	Sarcoptiformes	Peloppiidae		Ceratoppia		14-Jul-2018
ACHAR3303-19	652	MN674885	BOLD:ADU3175	Arachnida	Sarcoptiformes	Peloppiidae		Ceratoppia		02-Aug-2018
ACHAR3302-19	649	MN668101	BOLD:ADU3175	Arachnida	Sarcoptiformes	Peloppiidae		Ceratoppia		02-Aug-2018
CCHAR1039-19	641	MN673280	BOLD:ADU3175	Arachnida	Sarcoptiformes	Peloppiidae		Ceratoppia		08-Aug-2018
CCHAR999-19	642	MN678150	BOLD:ADU3175	Arachnida	Sarcoptiformes	Peloppiidae		Ceratoppia		14-Jul-2018
ACHAR3172-18	654	MN676997	BOLD:ADV7990	Arachnida	Sarcoptiformes	Peloppiidae		Ceratoppia		02-Aug-2018
ACHAR3171-18	651	MN678481	BOLD:ADV7990	Arachnida	Sarcoptiformes	Peloppiidae		Ceratoppia		02-Aug-2018
ACHAR2974-18	653	MN678903	BOLD:ADV7990	Arachnida	Sarcoptiformes	Peloppiidae		Ceratoppia		02-Aug-2018
ACHAR2914-18	653	MN671282	BOLD:ADV7990	Arachnida	Sarcoptiformes	Peloppiidae		Ceratoppia		02-Aug-2018
ACHAR3371-19	653	MN670025	BOLD:ADV7990	Arachnida	Sarcoptiformes	Peloppiidae		Ceratoppia		02-Aug-2018
ACHAR3304-19	652	MN680381	BOLD:ADV7990	Arachnida	Sarcoptiformes	Peloppiidae		Ceratoppia		02-Aug-2018
CCHAR1048-19	654	MN683016	BOLD:ADV7990	Arachnida	Sarcoptiformes	Peloppiidae		Ceratoppia		08-Aug-2018
CCHAR1042-19	652	MN673601	BOLD:ADV7990	Arachnida	Sarcoptiformes	Peloppiidae		Ceratoppia		08-Aug-2018
ACHAR3368-19	649	MN679406	BOLD:ADV7990	Arachnida	Sarcoptiformes	Peloppiidae		Ceratoppia		02-Aug-2018
ACHAR3305-19	653	MN680684	BOLD:ADV7990	Arachnida	Sarcoptiformes	Peloppiidae		Ceratoppia		02-Aug-2018
CCHAR1041-19	653	MN670915	BOLD:ADV7990	Arachnida	Sarcoptiformes	Peloppiidae		Ceratoppia		08-Aug-2018
CCHAR1040-19	655	MN666586	BOLD:ADV7990	Arachnida	Sarcoptiformes	Peloppiidae		Ceratoppia		08-Aug-2018
CCHAR1036-19	653	MN665644	BOLD:ADV7990	Arachnida	Sarcoptiformes	Peloppiidae		Ceratoppia		08-Aug-2018
CCHAR1026-19	651	MN668643	BOLD:ADV7990	Arachnida	Sarcoptiformes	Peloppiidae		Ceratoppia		08-Aug-2018
CCHAR1024-19	655	MN679523	BOLD:ADV7990	Arachnida	Sarcoptiformes	Peloppiidae		Ceratoppia		08-Aug-2018
CCHAR1019-19	653	MN675602	BOLD:ADV7990	Arachnida	Sarcoptiformes	Peloppiidae		Ceratoppia		08-Aug-2018
CCHAR1018-19	653	MN674196	BOLD:ADV7990	Arachnida	Sarcoptiformes	Peloppiidae		Ceratoppia		08-Aug-2018
ACHAR3416-19	653	MN668913	BOLD:ADV7990	Arachnida	Sarcoptiformes	Peloppiidae		Ceratoppia		02-Aug-2018
ACHAR3337-19	651	MN675903	BOLD:ADV7990	Arachnida	Sarcoptiformes	Peloppiidae		Ceratoppia		02-Aug-2018
CCHAR9672-19	654	MN666150	BOLD:AAB4109	Arachnida	Sarcoptiformes	Phenopelopidae		Propelops	Propelops canadensis	02-Aug-2018
CCHAR9669-19	652	MN666831	BOLD:AAB4109	Arachnida	Sarcoptiformes	Phenopelopidae		Propelops	Propelops canadensis	02-Aug-2018
DCHAR3633-19	655	MN679348	BOLD:AAB4109	Arachnida	Sarcoptiformes	Phenopelopidae		Propelops	Propelops canadensis	28-Jul-2018
CCHAR8198-19	653	MN668734	BOLD:AAB4109	Arachnida	Sarcoptiformes	Phenopelopidae		Propelops	Propelops canadensis	31-Jul-2018
ACHAR3176-18	654	MN674634	BOLD:AAB4109	Arachnida	Sarcoptiformes	Phenopelopidae		Propelops	Propelops canadensis	02-Aug-2018
ACHAR3125-18	652	MN678260	BOLD:AAB4109	Arachnida	Sarcoptiformes	Phenopelopidae		Propelops	Propelops canadensis	06-Aug-2018
ACHAR3124-18	653	MN667077	BOLD:AAB4109	Arachnida	Sarcoptiformes	Phenopelopidae		Propelops	Propelops canadensis	06-Aug-2018
ACHAR3122-18	653	MN670302	BOLD:AAB4109	Arachnida	Sarcoptiformes	Phenopelopidae		Propelops	Propelops canadensis	06-Aug-2018
ACHAR3120-18	654	MN675985	BOLD:AAB4109	Arachnida	Sarcoptiformes	Phenopelopidae		Propelops	Propelops canadensis	06-Aug-2018
ACHAR2983-18	653	MN671933	BOLD:AAB4109	Arachnida	Sarcoptiformes	Phenopelopidae		Propelops	Propelops canadensis	02-Aug-2018
ACHAR2794-18	652	MN679650	BOLD:AAB4109	Arachnida	Sarcoptiformes	Phenopelopidae		Propelops	Propelops canadensis	10-Aug-2018
ACHAR2792-18	652	MN678660	BOLD:AAB4109	Arachnida	Sarcoptiformes	Phenopelopidae		Propelops	Propelops canadensis	10-Aug-2018
ACHAR2778-18	642	MN667446	BOLD:AAB4109	Arachnida	Sarcoptiformes	Phenopelopidae		Propelops	Propelops canadensis	10-Aug-2018
ACHAR2775-18	646	MN683193	BOLD:AAB4109	Arachnida	Sarcoptiformes	Phenopelopidae		Propelops	Propelops canadensis	10-Aug-2018
ACHAR2742-18	640	MN677305	BOLD:AAB4109	Arachnida	Sarcoptiformes	Phenopelopidae		Propelops	Propelops canadensis	10-Aug-2018
ACHAR2739-18	641	MN676928	BOLD:AAB4109	Arachnida	Sarcoptiformes	Phenopelopidae		Propelops	Propelops canadensis	10-Aug-2018
DCHAR049-19	654	MN678688	BOLD:AAB4109	Arachnida	Sarcoptiformes	Phenopelopidae		Propelops	Propelops canadensis	10-Jul-2018
CCHAR1222-19	654	MN678877	BOLD:AAB4109	Arachnida	Sarcoptiformes	Phenopelopidae		Propelops	Propelops canadensis	08-Aug-2018
CCHAR1136-19	652	MN676074	BOLD:AAB4109	Arachnida	Sarcoptiformes	Phenopelopidae		Propelops	Propelops canadensis	14-Jul-2018
CCHAR1072-19	653	MN672080	BOLD:AAB4109	Arachnida	Sarcoptiformes	Phenopelopidae		Propelops	Propelops canadensis	14-Jul-2018
CCHAR1060-19	654	MN666447	BOLD:AAB4109	Arachnida	Sarcoptiformes	Phenopelopidae		Propelops	Propelops canadensis	14-Jul-2018
CCHAR1034-19	643	MN682172	BOLD:AAB4109	Arachnida	Sarcoptiformes	Phenopelopidae		Propelops	Propelops canadensis	08-Aug-2018
CCHAR1179-19	654	MN681702	BOLD:AAB4109	Arachnida	Sarcoptiformes	Phenopelopidae		Propelops	Propelops canadensis	08-Aug-2018
ACHAR3323-19	641	MN671425	BOLD:ADS7838	Arachnida	Sarcoptiformes	Phenopelopidae				02-Aug-2018
CCHAR9664-19	654	MN667118	BOLD:ADV2302	Arachnida	Sarcoptiformes	Phenopelopidae				02-Aug-2018
CCHAR9661-19	653	MN675279	BOLD:ADV2302	Arachnida	Sarcoptiformes	Phenopelopidae				02-Aug-2018
CCHAR10828-19	653	MN675364	BOLD:ADV2302	Arachnida	Sarcoptiformes	Phenopelopidae				26-Jul-2018
CCHAR10613-19	654	MN665989	BOLD:ADV2302	Arachnida	Sarcoptiformes	Phenopelopidae				15-Aug-2018
CCHAR8220-19	652	MN675161	BOLD:ADV2302	Arachnida	Sarcoptiformes	Phenopelopidae				31-Jul-2018
CCHAR8195-19	653	MN670911	BOLD:ADV2302	Arachnida	Sarcoptiformes	Phenopelopidae				31-Jul-2018
ACHAR2368-18	653	MN670496	BOLD:ADV2302	Arachnida	Sarcoptiformes	Phenopelopidae				23-Jul-2018
ACHAR2365-18	654	MN676935	BOLD:ADV2302	Arachnida	Sarcoptiformes	Phenopelopidae				23-Jul-2018
ACHAR2363-18	654	MN667151	BOLD:ADV2302	Arachnida	Sarcoptiformes	Phenopelopidae				23-Jul-2018
ACHAR2362-18	654	MN678836	BOLD:ADV2302	Arachnida	Sarcoptiformes	Phenopelopidae				23-Jul-2018
ACHAR2355-18	653	MN669792	BOLD:ADV2302	Arachnida	Sarcoptiformes	Phenopelopidae				23-Jul-2018
ACHAR2354-18	654	MN677144	BOLD:ADV2302	Arachnida	Sarcoptiformes	Phenopelopidae				23-Jul-2018
ACHAR2353-18	653	MN676054	BOLD:ADV2302	Arachnida	Sarcoptiformes	Phenopelopidae				23-Jul-2018
ACHAR2348-18	654	MN682803	BOLD:ADV2302	Arachnida	Sarcoptiformes	Phenopelopidae				23-Jul-2018
ACHAR2345-18	653	MN671157	BOLD:ADV2302	Arachnida	Sarcoptiformes	Phenopelopidae				23-Jul-2018
ACHAR2338-18	652	MN667823	BOLD:ADV2302	Arachnida	Sarcoptiformes	Phenopelopidae				23-Jul-2018
CCHAR880-19	653	MN678497	BOLD:ADV2302	Arachnida	Sarcoptiformes	Phenopelopidae				18-Jul-2018
CCHAR879-19	653	MN682604	BOLD:ADV2302	Arachnida	Sarcoptiformes	Phenopelopidae				18-Jul-2018
CCHAR312-19	655	MN675676	BOLD:ADV2302	Arachnida	Sarcoptiformes	Phenopelopidae				18-Jul-2018
ACHAR3377-19	653	MN666720	BOLD:ADV2302	Arachnida	Sarcoptiformes	Phenopelopidae				02-Aug-2018
ACHAR2344-18	655	MN674787	BOLD:ADV2302	Arachnida	Sarcoptiformes	Phenopelopidae				23-Jul-2018
ACHAR3174-18	654	MN670300	BOLD:AAC0781	Arachnida	Sarcoptiformes	Punctoribatidae		Mycobates	Mycobates conitus	02-Aug-2018
ACHAR2923-18	651	MN677207	BOLD:AAC0781	Arachnida	Sarcoptiformes	Punctoribatidae		Mycobates	Mycobates conitus	10-Aug-2018
ACHAR2913-18	654	MN679677	BOLD:AAC0781	Arachnida	Sarcoptiformes	Punctoribatidae		Mycobates	Mycobates conitus	02-Aug-2018
ACHAR3421-19	655	MN670188	BOLD:AAC0781	Arachnida	Sarcoptiformes	Punctoribatidae		Mycobates	Mycobates conitus	02-Aug-2018
ACHAR3422-19	652	MN666816	BOLD:AAC0781	Arachnida	Sarcoptiformes	Punctoribatidae		Mycobates	Mycobates conitus	02-Aug-2018
CCHAR1171-19	652	MN669256	BOLD:ADV1278	Arachnida	Sarcoptiformes	Tectocepheidae		Tectocepheus		08-Aug-2018
ACHAR3129-18	641	MN668691	BOLD:ADV4735	Arachnida	Sarcoptiformes	Tectocepheidae		Tectocepheus	Tectocepheus velatus	06-Aug-2018
ACHAR3322-19	640	MN676744	BOLD:ADT5293	Arachnida	Sarcoptiformes					02-Aug-2018
ACHAR3392-19	653	MN667570	BOLD:ADU1003	Arachnida	Sarcoptiformes					02-Aug-2018
ACHAR3391-19	653	MN672250	BOLD:ADU1003	Arachnida	Sarcoptiformes					02-Aug-2018
ACHAR2911-18	640	MN674966	BOLD:ADU1004	Arachnida	Sarcoptiformes					02-Aug-2018
ACHAR3354-19	640	MN676474	BOLD:ADU1004	Arachnida	Sarcoptiformes					02-Aug-2018
CCHAR9663-19	654	MN677520	BOLD:ADU4781	Arachnida	Sarcoptiformes					02-Aug-2018
CCHAR8204-19	653	MN680840	BOLD:ADU4781	Arachnida	Sarcoptiformes					31-Jul-2018
CCHAR8202-19	653	MN682526	BOLD:ADU4781	Arachnida	Sarcoptiformes					31-Jul-2018
BCHAR2320-18	654	MN669844	BOLD:AAM5764	Arachnida	Trombidiformes	Arrenuridae		Arrenurus		13-Aug-2018
ACHAR2077-18	652	MN669951	BOLD:ACJ0418	Arachnida	Trombidiformes	Arrenuridae		Arrenurus		15-Jul-2018
ACHAR2076-18	654	MN679648	BOLD:ACJ0418	Arachnida	Trombidiformes	Arrenuridae		Arrenurus		15-Jul-2018
ACHAR2995-18	640	MN678036	BOLD:AAF9118	Arachnida	Trombidiformes	Bdellidae				02-Aug-2018
DCHAR015-19	641	MN678358	BOLD:AAF9118	Arachnida	Trombidiformes	Bdellidae				10-Jul-2018
DCHAR3861-19	651	MN666088	BOLD:AAU6251	Arachnida	Trombidiformes	Bdellidae				03-Aug-2018
CCHAR8233-19	651	MN667261	BOLD:AAU6251	Arachnida	Trombidiformes	Bdellidae				31-Jul-2018
ACHAR2909-18	651	MN673742	BOLD:AAU6251	Arachnida	Trombidiformes	Bdellidae				02-Aug-2018
DCHAR189-19	652	MN680734	BOLD:AAU6251	Arachnida	Trombidiformes	Bdellidae				09-Aug-2018
CCHAR9678-19	654	MN667738	BOLD:ADS3978	Arachnida	Trombidiformes	Bdellidae				02-Aug-2018
CCHAR8553-19	653	MN676541	BOLD:ADS3978	Arachnida	Trombidiformes	Bdellidae				31-Jul-2018
CCHAR324-19	650	MN669352	BOLD:ADS3978	Arachnida	Trombidiformes	Bdellidae				18-Jul-2018
CCHAR319-19	654	MN670535	BOLD:ADS3978	Arachnida	Trombidiformes	Bdellidae				18-Jul-2018
DCHAR4216-19	651	MN679896	BOLD:ADS7832	Arachnida	Trombidiformes	Bdellidae				17-Jul-2018
CCHAR9680-19	651	MN682301	BOLD:ADS7832	Arachnida	Trombidiformes	Bdellidae				02-Aug-2018
DCHAR3876-19	654	MN668459	BOLD:ADS7832	Arachnida	Trombidiformes	Bdellidae				03-Aug-2018
DCHAR3871-19	652	MN669530	BOLD:ADS7832	Arachnida	Trombidiformes	Bdellidae				03-Aug-2018
CCHAR11246-19	653	MN681914	BOLD:ADS7832	Arachnida	Trombidiformes	Bdellidae				26-Jul-2018
CCHAR11244-19	654	MN667397	BOLD:ADS7832	Arachnida	Trombidiformes	Bdellidae				26-Jul-2018
CCHAR11243-19	653	MN677011	BOLD:ADS7832	Arachnida	Trombidiformes	Bdellidae				26-Jul-2018
CCHAR11238-19	652	MN675187	BOLD:ADS7832	Arachnida	Trombidiformes	Bdellidae				26-Jul-2018
CCHAR11227-19	652	MN671417	BOLD:ADS7832	Arachnida	Trombidiformes	Bdellidae				26-Jul-2018
CCHAR11224-19	653	MN665500	BOLD:ADS7832	Arachnida	Trombidiformes	Bdellidae				26-Jul-2018
DCHAR3009-19	651	MN671703	BOLD:ADS7832	Arachnida	Trombidiformes	Bdellidae				09-Aug-2018
ACHAR2428-18	654	MN681015	BOLD:ADS7832	Arachnida	Trombidiformes	Bdellidae				24-Jul-2018
CCHAR358-19	653	MN679734	BOLD:ADS7832	Arachnida	Trombidiformes	Bdellidae				18-Jul-2018
DCHAR161-19	651	MN666804	BOLD:ADS7832	Arachnida	Trombidiformes	Bdellidae				09-Aug-2018
CCHAR1244-19	654	MN669598	BOLD:ADS7832	Arachnida	Trombidiformes	Bdellidae				08-Aug-2018
CCHAR1219-19	651	MN667520	BOLD:ADS7832	Arachnida	Trombidiformes	Bdellidae				08-Aug-2018
CCHAR1201-19	654	MN667876	BOLD:ADS7832	Arachnida	Trombidiformes	Bdellidae				08-Aug-2018
ACHAR2948-18	640	MN667320	BOLD:ADU4780	Arachnida	Trombidiformes	Bdellidae				02-Aug-2018
ACHAR3049-18	651	MN681073	BOLD:ADU6579	Arachnida	Trombidiformes	Bdellidae				13-Aug-2018
CCHAR9679-19	654	MN675663	BOLD:AAH0990	Arachnida	Trombidiformes	Cunaxidae				02-Aug-2018
CCHAR11248-19	655	MN668073	BOLD:AAH0990	Arachnida	Trombidiformes	Cunaxidae				26-Jul-2018
CCHAR11242-19	654	MN670743	BOLD:AAH0990	Arachnida	Trombidiformes	Cunaxidae				26-Jul-2018
CCHAR11237-19	653	MN670741	BOLD:AAH0990	Arachnida	Trombidiformes	Cunaxidae				26-Jul-2018
CCHAR11236-19	654	MN667937	BOLD:AAH0990	Arachnida	Trombidiformes	Cunaxidae				26-Jul-2018
CCHAR11233-19	652	MN672243	BOLD:AAH0990	Arachnida	Trombidiformes	Cunaxidae				26-Jul-2018
CCHAR11223-19	654	MN681109	BOLD:AAH0990	Arachnida	Trombidiformes	Cunaxidae				26-Jul-2018
CCHAR11222-19	652	MN676413	BOLD:AAH0990	Arachnida	Trombidiformes	Cunaxidae				26-Jul-2018
CCHAR11221-19	654	MN672565	BOLD:AAH0990	Arachnida	Trombidiformes	Cunaxidae				26-Jul-2018
CCHAR8230-19	654	MN678446	BOLD:AAH0990	Arachnida	Trombidiformes	Cunaxidae				31-Jul-2018
CCHAR8189-19	653	MN681061	BOLD:AAH0990	Arachnida	Trombidiformes	Cunaxidae				31-Jul-2018
DCHAR067-19	653	MN681891	BOLD:AAH0990	Arachnida	Trombidiformes	Cunaxidae				10-Jul-2018
DCHAR030-19	654	MN668138	BOLD:AAH0990	Arachnida	Trombidiformes	Cunaxidae				10-Jul-2018
CCHAR864-19	653	MN673553	BOLD:ADS3203	Arachnida	Trombidiformes	Cunaxidae				18-Jul-2018
ACHAR4249-19	651	MN676372	BOLD:ADS3203	Arachnida	Trombidiformes	Cunaxidae				23-Jul-2018
BCHAR1443-18	654	MN677056	BOLD:ADU3256	Arachnida	Trombidiformes	Ereynetidae				19-Jul-2018
ACHAR2961-18	644	MN669964	BOLD:AAL8144	Arachnida	Trombidiformes	Erythraeidae				02-Aug-2018
DCHAR4200-19	643	MN674707	BOLD:ADS3981	Arachnida	Trombidiformes	Erythraeidae				17-Jul-2018
DCHAR4184-19	640	MN670742	BOLD:ADS3981	Arachnida	Trombidiformes	Erythraeidae				17-Jul-2018
CCHAR882-19	640	MN671538	BOLD:ADS3981	Arachnida	Trombidiformes	Erythraeidae				18-Jul-2018
CCHAR345-19	652	MN671747	BOLD:ADS3981	Arachnida	Trombidiformes	Erythraeidae				18-Jul-2018
CCHAR334-19	652	MN681155	BOLD:ADS3981	Arachnida	Trombidiformes	Erythraeidae				18-Jul-2018
CCHAR1731-19	653	MN678703	BOLD:ADS3981	Arachnida	Trombidiformes	Erythraeidae				23-Jul-2018
CCHAR1131-19	653	MN674595	BOLD:ADS3981	Arachnida	Trombidiformes	Erythraeidae				14-Jul-2018
CCHAR1104-19	653	MN672294	BOLD:ADS3981	Arachnida	Trombidiformes	Erythraeidae				14-Jul-2018
DCHAR4202-19	654	MN677829	BOLD:ADS5365	Arachnida	Trombidiformes	Erythraeidae				17-Jul-2018
DCHAR4186-19	654	MN676952	BOLD:ADS5365	Arachnida	Trombidiformes	Erythraeidae				17-Jul-2018
DCHAR3862-19	653	MN682163	BOLD:ADS5365	Arachnida	Trombidiformes	Erythraeidae				03-Aug-2018
DCHAR4230-19	651	MN677340	BOLD:ADS5366	Arachnida	Trombidiformes	Erythraeidae				17-Jul-2018
DCHAR4205-19	653	MN682474	BOLD:ADS8858	Arachnida	Trombidiformes	Erythraeidae				17-Jul-2018
CCHAR8241-19	652	MN681678	BOLD:ADT8285	Arachnida	Trombidiformes	Erythraeidae				31-Jul-2018
CCHAR8188-19	652	MN675329	BOLD:ADT8285	Arachnida	Trombidiformes	Erythraeidae				31-Jul-2018
CCHAR871-19	651	MN679924	BOLD:ADU6580	Arachnida	Trombidiformes	Erythraeidae				18-Jul-2018
CCHAR9688-19	653	MN678943	BOLD:AAF9196	Arachnida	Trombidiformes	Eupodidae		Eupodes		02-Aug-2018
CCHAR9682-19	653	MN670800	BOLD:AAF9196	Arachnida	Trombidiformes	Eupodidae		Eupodes		02-Aug-2018
CCHAR9676-19	654	MN680519	BOLD:AAF9196	Arachnida	Trombidiformes	Eupodidae		Eupodes		02-Aug-2018
CCHAR9668-19	654	MN683124	BOLD:AAF9196	Arachnida	Trombidiformes	Eupodidae		Eupodes		02-Aug-2018
CCHAR9666-19	653	MN677973	BOLD:AAF9196	Arachnida	Trombidiformes	Eupodidae		Eupodes		02-Aug-2018
DCHAR3852-19	654	MN666959	BOLD:AAF9196	Arachnida	Trombidiformes	Eupodidae		Eupodes		03-Aug-2018
DCHAR3850-19	651	MN666200	BOLD:AAF9196	Arachnida	Trombidiformes	Eupodidae		Eupodes		03-Aug-2018
CCHAR11240-19	652	MN673986	BOLD:AAF9196	Arachnida	Trombidiformes	Eupodidae		Eupodes		26-Jul-2018
CCHAR11239-19	653	MN682222	BOLD:AAF9196	Arachnida	Trombidiformes	Eupodidae		Eupodes		26-Jul-2018
CCHAR11230-19	654	MN668511	BOLD:AAF9196	Arachnida	Trombidiformes	Eupodidae		Eupodes		26-Jul-2018
CCHAR11229-19	654	MN666858	BOLD:AAF9196	Arachnida	Trombidiformes	Eupodidae		Eupodes		26-Jul-2018
CCHAR11225-19	654	MN679645	BOLD:AAF9196	Arachnida	Trombidiformes	Eupodidae		Eupodes		26-Jul-2018
CCHAR10836-19	654	MN680900	BOLD:AAF9196	Arachnida	Trombidiformes	Eupodidae		Eupodes		26-Jul-2018
CCHAR10833-19	653	MN677643	BOLD:AAF9196	Arachnida	Trombidiformes	Eupodidae		Eupodes		26-Jul-2018
CCHAR10831-19	654	MN675700	BOLD:AAF9196	Arachnida	Trombidiformes	Eupodidae		Eupodes		26-Jul-2018
CCHAR10830-19	647	MN667445	BOLD:AAF9196	Arachnida	Trombidiformes	Eupodidae		Eupodes		26-Jul-2018
CCHAR10829-19	654	MN676831	BOLD:AAF9196	Arachnida	Trombidiformes	Eupodidae		Eupodes		26-Jul-2018
CCHAR10614-19	653	MN680259	BOLD:AAF9196	Arachnida	Trombidiformes	Eupodidae		Eupodes		15-Aug-2018
DCHAR3024-19	654	MN676053	BOLD:AAF9196	Arachnida	Trombidiformes	Eupodidae		Eupodes		09-Aug-2018
CCHAR8245-19	655	MN671104	BOLD:AAF9196	Arachnida	Trombidiformes	Eupodidae		Eupodes		31-Jul-2018
CCHAR8226-19	641	MN669433	BOLD:AAF9196	Arachnida	Trombidiformes	Eupodidae		Eupodes		31-Jul-2018
CCHAR8214-19	653	MN666213	BOLD:AAF9196	Arachnida	Trombidiformes	Eupodidae		Eupodes		31-Jul-2018
CCHAR8206-19	651	MN676390	BOLD:AAF9196	Arachnida	Trombidiformes	Eupodidae		Eupodes		31-Jul-2018
CCHAR891-19	652	MN667463	BOLD:AAF9196	Arachnida	Trombidiformes	Eupodidae		Eupodes		18-Jul-2018
CCHAR890-19	651	MN673835	BOLD:AAF9196	Arachnida	Trombidiformes	Eupodidae		Eupodes		18-Jul-2018
CCHAR872-19	652	MN674394	BOLD:AAF9196	Arachnida	Trombidiformes	Eupodidae		Eupodes		18-Jul-2018
CCHAR363-19	653	MN671056	BOLD:AAF9196	Arachnida	Trombidiformes	Eupodidae		Eupodes		18-Jul-2018
CCHAR310-19	652	MN670826	BOLD:AAF9196	Arachnida	Trombidiformes	Eupodidae		Eupodes		18-Jul-2018
CCHAR365-19	653	MN674316	BOLD:AAF9196	Arachnida	Trombidiformes	Eupodidae		Eupodes		18-Jul-2018
CCHAR1149-19	654	MN674618	BOLD:AAF9196	Arachnida	Trombidiformes	Eupodidae		Eupodes		14-Jul-2018
CCHAR1141-19	654	MN681899	BOLD:AAF9196	Arachnida	Trombidiformes	Eupodidae		Eupodes		14-Jul-2018
CCHAR1139-19	653	MN678869	BOLD:AAF9196	Arachnida	Trombidiformes	Eupodidae		Eupodes		14-Jul-2018
CCHAR1105-19	652	MN676622	BOLD:AAF9196	Arachnida	Trombidiformes	Eupodidae		Eupodes		14-Jul-2018
CCHAR1079-19	652	MN675059	BOLD:AAF9196	Arachnida	Trombidiformes	Eupodidae		Eupodes		14-Jul-2018
CCHAR985-19	640	MN670523	BOLD:AAF9196	Arachnida	Trombidiformes	Eupodidae		Eupodes		14-Jul-2018
CCHAR1172-19	652	MN665647	BOLD:AAF9196	Arachnida	Trombidiformes	Eupodidae		Eupodes		08-Aug-2018
DCHAR4204-19	652	MN673879	BOLD:AAF9266	Arachnida	Trombidiformes	Eupodidae		Eupodes		17-Jul-2018
DCHAR4214-19	654	MN674777	BOLD:AAF9266	Arachnida	Trombidiformes	Eupodidae		Eupodes		17-Jul-2018
DCHAR4206-19	654	MN677741	BOLD:AAF9266	Arachnida	Trombidiformes	Eupodidae		Eupodes		17-Jul-2018
DCHAR4201-19	652	MN683171	BOLD:AAF9266	Arachnida	Trombidiformes	Eupodidae		Eupodes		17-Jul-2018
DCHAR3860-19	653	MN667403	BOLD:AAF9266	Arachnida	Trombidiformes	Eupodidae		Eupodes		03-Aug-2018
DCHAR3639-19	640	MN666323	BOLD:AAF9266	Arachnida	Trombidiformes	Eupodidae		Eupodes		28-Jul-2018
DCHAR3011-19	653	MN677253	BOLD:AAF9266	Arachnida	Trombidiformes	Eupodidae		Eupodes		09-Aug-2018
ACHAR2824-18	640	MN682259	BOLD:AAF9266	Arachnida	Trombidiformes	Eupodidae		Eupodes		31-Jul-2018
ACHAR2369-18	640	MN670213	BOLD:AAF9266	Arachnida	Trombidiformes	Eupodidae		Eupodes		23-Jul-2018
ACHAR2364-18	653	MN676738	BOLD:AAF9266	Arachnida	Trombidiformes	Eupodidae		Eupodes		23-Jul-2018
ACHAR2333-18	654	MN675366	BOLD:AAF9266	Arachnida	Trombidiformes	Eupodidae		Eupodes		23-Jul-2018
ACHAR2328-18	653	MN669914	BOLD:AAF9266	Arachnida	Trombidiformes	Eupodidae		Eupodes		23-Jul-2018
CCHAR353-19	652	MN668152	BOLD:AAF9266	Arachnida	Trombidiformes	Eupodidae		Eupodes		18-Jul-2018
CCHAR887-19	654	MN678518	BOLD:AAF9266	Arachnida	Trombidiformes	Eupodidae		Eupodes		18-Jul-2018
CCHAR881-19	653	MN678642	BOLD:AAF9266	Arachnida	Trombidiformes	Eupodidae		Eupodes		18-Jul-2018
CCHAR875-19	651	MN672548	BOLD:AAF9266	Arachnida	Trombidiformes	Eupodidae		Eupodes		18-Jul-2018
CCHAR886-19	652	MN678228	BOLD:AAF9266	Arachnida	Trombidiformes	Eupodidae		Eupodes		18-Jul-2018
CCHAR868-19	641	MN682035	BOLD:AAF9266	Arachnida	Trombidiformes	Eupodidae		Eupodes		18-Jul-2018
ACHAR2327-18	652	MN682497	BOLD:AAF9266	Arachnida	Trombidiformes	Eupodidae		Eupodes		23-Jul-2018
ACHAR2325-18	652	MN681969	BOLD:AAF9266	Arachnida	Trombidiformes	Eupodidae		Eupodes		23-Jul-2018
ACHAR2324-18	652	MN676044	BOLD:AAF9266	Arachnida	Trombidiformes	Eupodidae		Eupodes		23-Jul-2018
CCHAR367-19	654	MN675708	BOLD:AAF9266	Arachnida	Trombidiformes	Eupodidae		Eupodes		18-Jul-2018
CCHAR329-19	655	MN669818	BOLD:AAF9266	Arachnida	Trombidiformes	Eupodidae		Eupodes		18-Jul-2018
CCHAR316-19	654	MN681961	BOLD:AAF9266	Arachnida	Trombidiformes	Eupodidae		Eupodes		18-Jul-2018
CCHAR354-19	653	MN670884	BOLD:AAF9266	Arachnida	Trombidiformes	Eupodidae		Eupodes		18-Jul-2018
DCHAR211-19	642	MN676551	BOLD:AAF9266	Arachnida	Trombidiformes	Eupodidae		Eupodes		09-Aug-2018
DCHAR190-19	651	MN668826	BOLD:AAF9266	Arachnida	Trombidiformes	Eupodidae		Eupodes		09-Aug-2018
DCHAR181-19	652	MN682626	BOLD:AAF9266	Arachnida	Trombidiformes	Eupodidae		Eupodes		09-Aug-2018
DCHAR168-19	640	MN678846	BOLD:AAF9266	Arachnida	Trombidiformes	Eupodidae		Eupodes		09-Aug-2018
DCHAR157-19	653	MN682841	BOLD:AAF9266	Arachnida	Trombidiformes	Eupodidae		Eupodes		09-Aug-2018
DCHAR153-19	652	MN678476	BOLD:AAF9266	Arachnida	Trombidiformes	Eupodidae		Eupodes		09-Aug-2018
DCHAR151-19	651	MN667260	BOLD:AAF9266	Arachnida	Trombidiformes	Eupodidae		Eupodes		09-Aug-2018
DCHAR048-19	652	MN678758	BOLD:AAF9266	Arachnida	Trombidiformes	Eupodidae		Eupodes		10-Jul-2018
CCHAR1144-19	653	MN679214	BOLD:AAF9266	Arachnida	Trombidiformes	Eupodidae		Eupodes		14-Jul-2018
CCHAR1083-19	653	MN678149	BOLD:AAF9266	Arachnida	Trombidiformes	Eupodidae		Eupodes		14-Jul-2018
CCHAR1032-19	652	MN667682	BOLD:AAF9266	Arachnida	Trombidiformes	Eupodidae		Eupodes		08-Aug-2018
CCHAR1000-19	653	MN679482	BOLD:AAF9266	Arachnida	Trombidiformes	Eupodidae		Eupodes		14-Jul-2018
ACHAR2432-18	652	MN669300	BOLD:AAM8013	Arachnida	Trombidiformes	Eupodidae				24-Jul-2018
ACHAR2431-18	654	MN666417	BOLD:AAM8013	Arachnida	Trombidiformes	Eupodidae				24-Jul-2018
ACHAR2429-18	654	MN682077	BOLD:AAM8013	Arachnida	Trombidiformes	Eupodidae				24-Jul-2018
ACHAR3331-19	640	MN675451	BOLD:AAZ5875	Arachnida	Trombidiformes	Eupodidae				02-Aug-2018
ACHAR3090-18	653	MN682006	BOLD:AAZ6625	Arachnida	Trombidiformes	Eupodidae				07-Aug-2018
DCHAR4227-19	654	MN678594	BOLD:AAZ6640	Arachnida	Trombidiformes	Eupodidae				17-Jul-2018
DCHAR3859-19	640	MN669862	BOLD:AAZ6640	Arachnida	Trombidiformes	Eupodidae				03-Aug-2018
BCHAR989-18	650	MN682321	BOLD:ACI8921	Arachnida	Trombidiformes	Eupodidae				13-Aug-2018
ACHAR2350-18	651	MN676156	BOLD:ACI8921	Arachnida	Trombidiformes	Eupodidae				23-Jul-2018
CCHAR1177-19	653	MN677736	BOLD:ACZ1806	Arachnida	Trombidiformes	Eupodidae				08-Aug-2018
DCHAR056-19	651	MN675131	BOLD:ADS1539	Arachnida	Trombidiformes	Eupodidae				10-Jul-2018
CCHAR326-19	652	MN669958	BOLD:ADS7831	Arachnida	Trombidiformes	Eupodidae				18-Jul-2018
CCHAR1140-19	653	MN677261	BOLD:ADS7831	Arachnida	Trombidiformes	Eupodidae				14-Jul-2018
CCHAR9684-19	652	MN675344	BOLD:ADT2498	Arachnida	Trombidiformes	Eupodidae				02-Aug-2018
CCHAR11247-19	653	MN673851	BOLD:ADT2498	Arachnida	Trombidiformes	Eupodidae				26-Jul-2018
CCHAR878-19	653	MN670733	BOLD:ADT2498	Arachnida	Trombidiformes	Eupodidae				18-Jul-2018
CCHAR1086-19	651	MN680991	BOLD:ADU4475	Arachnida	Trombidiformes	Eupodidae				14-Jul-2018
CCHAR1197-19	655	MN674753	BOLD:ADU4475	Arachnida	Trombidiformes	Eupodidae				08-Aug-2018
ACHAR2430-18	651	MN673675	BOLD:ADU5077	Arachnida	Trombidiformes	Eupodidae				24-Jul-2018
DCHAR4192-19	652	MN668086	BOLD:AAF6029	Arachnida	Trombidiformes	Hydryphantidae	Euthyadinae	Zschokkea		17-Jul-2018
DCHAR4228-19	654	MN679850	BOLD:AAF6029	Arachnida	Trombidiformes	Hydryphantidae	Euthyadinae	Zschokkea		17-Jul-2018
DCHAR4220-19	653	MN674793	BOLD:AAF6029	Arachnida	Trombidiformes	Hydryphantidae	Euthyadinae	Zschokkea		17-Jul-2018
DCHAR4213-19	652	MN666311	BOLD:AAF6029	Arachnida	Trombidiformes	Hydryphantidae	Euthyadinae	Zschokkea		17-Jul-2018
DCHAR4194-19	652	MN669817	BOLD:AAF6029	Arachnida	Trombidiformes	Hydryphantidae	Euthyadinae	Zschokkea		17-Jul-2018
DCHAR3622-19	651	MN668196	BOLD:AAF6029	Arachnida	Trombidiformes	Hydryphantidae	Euthyadinae	Zschokkea		28-Jul-2018
DCHAR3001-19	655	MN681777	BOLD:AAF6029	Arachnida	Trombidiformes	Hydryphantidae	Euthyadinae	Zschokkea		09-Aug-2018
CCHAR8208-19	653	MN675740	BOLD:AAF6029	Arachnida	Trombidiformes	Hydryphantidae	Euthyadinae	Zschokkea		31-Jul-2018
CCHAR8190-19	652	MN682100	BOLD:AAF6029	Arachnida	Trombidiformes	Hydryphantidae	Euthyadinae	Zschokkea		31-Jul-2018
BCHAR1441-18	651	MN671699	BOLD:AAF6029	Arachnida	Trombidiformes	Hydryphantidae	Euthyadinae	Zschokkea		19-Jul-2018
DCHAR3847-19	653	MN675396	BOLD:AAF8173	Arachnida	Trombidiformes	Hydryphantidae		Todothyas		03-Aug-2018
DCHAR3021-19	653	MN670844	BOLD:AAF8173	Arachnida	Trombidiformes	Hydryphantidae		Todothyas		09-Aug-2018
DCHAR090-19	641	MN667252	BOLD:AAF8173	Arachnida	Trombidiformes	Hydryphantidae		Todothyas		24-Jul-2018
BCHAR3825-18	654	MN679131	BOLD:AAF8173	Arachnida	Trombidiformes	Hydryphantidae		Todothyas		15-Aug-2018
CCHAR8182-19	654	MN674851	BOLD:ADS0542	Arachnida	Trombidiformes	Hydryphantidae				31-Jul-2018
CCHAR9656-19	651	MN677966	BOLD:ADT4329	Arachnida	Trombidiformes	Hydryphantidae	Euthyadinae	Zschokkea		02-Aug-2018
BCHAR259-18	653	MN670841	BOLD:AAF0781	Arachnida	Trombidiformes	Lebertiidae		Lebertia		19-Jul-2018
BCHAR565-18	653	MN668236	BOLD:AAF0781	Arachnida	Trombidiformes	Lebertiidae		Lebertia		19-Jul-2018
BCHAR509-18	655	MN678613	BOLD:AAF0781	Arachnida	Trombidiformes	Lebertiidae		Lebertia		19-Jul-2018
BCHAR508-18	653	MN680819	BOLD:AAF0781	Arachnida	Trombidiformes	Lebertiidae		Lebertia		19-Jul-2018
BCHAR506-18	655	MN682824	BOLD:AAF0781	Arachnida	Trombidiformes	Lebertiidae		Lebertia		19-Jul-2018
BCHAR2352-18	654	MN678511	BOLD:AAF0781	Arachnida	Trombidiformes	Lebertiidae		Lebertia		31-Jul-2018
BCHAR2347-18	653	MN680157	BOLD:AAF0781	Arachnida	Trombidiformes	Lebertiidae		Lebertia		31-Jul-2018
BCHAR2341-18	654	MN676954	BOLD:AAF0781	Arachnida	Trombidiformes	Lebertiidae		Lebertia		31-Jul-2018
BCHAR1137-18	654	MN677692	BOLD:AAF0781	Arachnida	Trombidiformes	Lebertiidae		Lebertia		19-Jul-2018
BCHAR260-18	654	MN668896	BOLD:AAM5138	Arachnida	Trombidiformes	Lebertiidae		Lebertia	Lebertia porosa	19-Jul-2018
BCHAR257-18	653	MN679826	BOLD:AAM5138	Arachnida	Trombidiformes	Lebertiidae		Lebertia	Lebertia porosa	19-Jul-2018
BCHAR256-18	654	MN667072	BOLD:AAM5138	Arachnida	Trombidiformes	Lebertiidae		Lebertia	Lebertia porosa	19-Jul-2018
BCHAR567-18	646	MN670448	BOLD:AAM5138	Arachnida	Trombidiformes	Lebertiidae		Lebertia	Lebertia porosa	19-Jul-2018
BCHAR507-18	653	MN678479	BOLD:AAM5138	Arachnida	Trombidiformes	Lebertiidae		Lebertia	Lebertia porosa	19-Jul-2018
BCHAR505-18	653	MN666789	BOLD:AAM5138	Arachnida	Trombidiformes	Lebertiidae		Lebertia	Lebertia porosa	19-Jul-2018
BCHAR2358-18	654	MN682679	BOLD:AAM5138	Arachnida	Trombidiformes	Lebertiidae		Lebertia	Lebertia porosa	31-Jul-2018
BCHAR2357-18	654	MN676790	BOLD:AAM5138	Arachnida	Trombidiformes	Lebertiidae		Lebertia	Lebertia porosa	31-Jul-2018
BCHAR2356-18	654	MN675426	BOLD:AAM5138	Arachnida	Trombidiformes	Lebertiidae		Lebertia	Lebertia porosa	31-Jul-2018
BCHAR2351-18	652	MN666561	BOLD:AAM5138	Arachnida	Trombidiformes	Lebertiidae		Lebertia	Lebertia porosa	31-Jul-2018
BCHAR2350-18	653	MN677803	BOLD:AAM5138	Arachnida	Trombidiformes	Lebertiidae		Lebertia	Lebertia porosa	31-Jul-2018
BCHAR2349-18	654	MN667266	BOLD:AAM5138	Arachnida	Trombidiformes	Lebertiidae		Lebertia	Lebertia porosa	31-Jul-2018
BCHAR2348-18	654	MN680050	BOLD:AAM5138	Arachnida	Trombidiformes	Lebertiidae		Lebertia	Lebertia porosa	31-Jul-2018
BCHAR2346-18	654	MN676421	BOLD:AAM5138	Arachnida	Trombidiformes	Lebertiidae		Lebertia	Lebertia porosa	31-Jul-2018
BCHAR2345-18	654	MN668283	BOLD:AAM5138	Arachnida	Trombidiformes	Lebertiidae		Lebertia	Lebertia porosa	31-Jul-2018
BCHAR2344-18	655	MN670519	BOLD:AAM5138	Arachnida	Trombidiformes	Lebertiidae		Lebertia	Lebertia porosa	31-Jul-2018
BCHAR2343-18	653	MN673803	BOLD:AAM5138	Arachnida	Trombidiformes	Lebertiidae		Lebertia	Lebertia porosa	31-Jul-2018
BCHAR2342-18	653	MN681829	BOLD:AAM5138	Arachnida	Trombidiformes	Lebertiidae		Lebertia	Lebertia porosa	31-Jul-2018
BCHAR2359-18	652	MN675348	BOLD:AAM5138	Arachnida	Trombidiformes	Lebertiidae		Lebertia	Lebertia porosa	31-Jul-2018
CCHAR8244-19	654	MN672948	BOLD:AAM5138	Arachnida	Trombidiformes	Lebertiidae		Lebertia	Lebertia porosa	31-Jul-2018
CCHAR8236-19	653	MN667954	BOLD:AAM5138	Arachnida	Trombidiformes	Lebertiidae		Lebertia	Lebertia porosa	31-Jul-2018
CCHAR8231-19	655	MN671522	BOLD:AAM5138	Arachnida	Trombidiformes	Lebertiidae		Lebertia	Lebertia porosa	31-Jul-2018
CCHAR8211-19	654	MN668609	BOLD:AAM5138	Arachnida	Trombidiformes	Lebertiidae		Lebertia	Lebertia porosa	31-Jul-2018
BCHAR1444-18	653	MN672244	BOLD:AAM5138	Arachnida	Trombidiformes	Lebertiidae		Lebertia	Lebertia porosa	19-Jul-2018
BCHAR3391-18	655	MN679730	BOLD:AAM5138	Arachnida	Trombidiformes	Lebertiidae		Lebertia	Lebertia porosa	31-Jul-2018
BCHAR3390-18	654	MN667764	BOLD:AAM5138	Arachnida	Trombidiformes	Lebertiidae		Lebertia	Lebertia porosa	31-Jul-2018
BCHAR3389-18	653	MN669015	BOLD:AAM5138	Arachnida	Trombidiformes	Lebertiidae		Lebertia	Lebertia porosa	31-Jul-2018
BCHAR3388-18	654	MN671655	BOLD:AAM5138	Arachnida	Trombidiformes	Lebertiidae		Lebertia	Lebertia porosa	31-Jul-2018
BCHAR3387-18	654	MN666602	BOLD:AAM5138	Arachnida	Trombidiformes	Lebertiidae		Lebertia	Lebertia porosa	31-Jul-2018
ACHAR2073-18	653	MN666122	BOLD:AAM5138	Arachnida	Trombidiformes	Lebertiidae		Lebertia	Lebertia porosa	15-Jul-2018
ACHAR2081-18	652	MN669654	BOLD:AAM5138	Arachnida	Trombidiformes	Lebertiidae		Lebertia	Lebertia porosa	15-Jul-2018
ACHAR2080-18	652	MN667767	BOLD:AAM5138	Arachnida	Trombidiformes	Lebertiidae		Lebertia	Lebertia porosa	15-Jul-2018
BCHAR255-18	653	MN678986	BOLD:AAM5139	Arachnida	Trombidiformes	Lebertiidae		Lebertia		19-Jul-2018
BCHAR566-18	652	MN675545	BOLD:AAM5139	Arachnida	Trombidiformes	Lebertiidae		Lebertia		19-Jul-2018
CCHAR9673-19	653	MN673008	BOLD:AAM5139	Arachnida	Trombidiformes	Lebertiidae		Lebertia		02-Aug-2018
CCHAR10835-19	652	MN681246	BOLD:AAM5139	Arachnida	Trombidiformes	Lebertiidae		Lebertia		26-Jul-2018
BCHAR2355-18	653	MN667347	BOLD:AAM5139	Arachnida	Trombidiformes	Lebertiidae		Lebertia		31-Jul-2018
BCHAR2354-18	653	MN665916	BOLD:AAM5139	Arachnida	Trombidiformes	Lebertiidae		Lebertia		31-Jul-2018
BCHAR2353-18	652	MN674244	BOLD:AAM5139	Arachnida	Trombidiformes	Lebertiidae		Lebertia		31-Jul-2018
CCHAR8222-19	654	MN677293	BOLD:AAM5139	Arachnida	Trombidiformes	Lebertiidae		Lebertia		31-Jul-2018
CCHAR8210-19	653	MN667425	BOLD:AAM5139	Arachnida	Trombidiformes	Lebertiidae		Lebertia		31-Jul-2018
CCHAR8201-19	654	MN682589	BOLD:AAM5139	Arachnida	Trombidiformes	Lebertiidae		Lebertia		31-Jul-2018
CCHAR8200-19	654	MN670690	BOLD:AAM5139	Arachnida	Trombidiformes	Lebertiidae		Lebertia		31-Jul-2018
CCHAR8181-19	654	MN667524	BOLD:AAM5139	Arachnida	Trombidiformes	Lebertiidae		Lebertia		31-Jul-2018
BCHAR2959-18	654	MN676076	BOLD:AAM5139	Arachnida	Trombidiformes	Lebertiidae		Lebertia		15-Aug-2018
BCHAR3392-18	653	MN677721	BOLD:AAM5139	Arachnida	Trombidiformes	Lebertiidae		Lebertia		31-Jul-2018
CCHAR322-19	652	MN675645	BOLD:AAM5139	Arachnida	Trombidiformes	Lebertiidae		Lebertia		18-Jul-2018
ACHAR2075-18	653	MN680303	BOLD:AAM5139	Arachnida	Trombidiformes	Lebertiidae		Lebertia		15-Jul-2018
ACHAR2074-18	652	MN665553	BOLD:AAM5139	Arachnida	Trombidiformes	Lebertiidae		Lebertia		15-Jul-2018
ACHAR2072-18	653	MN676975	BOLD:AAM5139	Arachnida	Trombidiformes	Lebertiidae		Lebertia		15-Jul-2018
ACHAR2071-18	652	MN682868	BOLD:AAM5139	Arachnida	Trombidiformes	Lebertiidae		Lebertia		15-Jul-2018
ACHAR2082-18	653	MN669640	BOLD:AAM5139	Arachnida	Trombidiformes	Lebertiidae		Lebertia		15-Jul-2018
ACHAR2079-18	653	MN676530	BOLD:AAM5139	Arachnida	Trombidiformes	Lebertiidae		Lebertia		15-Jul-2018
ACHAR2078-18	655	MN678237	BOLD:AAM5139	Arachnida	Trombidiformes	Lebertiidae		Lebertia		15-Jul-2018
CCHAR1734-19	648	MN670721	BOLD:AAM5139	Arachnida	Trombidiformes	Lebertiidae		Lebertia		23-Jul-2018
CCHAR1733-19	641	MN681827	BOLD:AAM5139	Arachnida	Trombidiformes	Lebertiidae		Lebertia		23-Jul-2018
BCHAR996-18	652	MN678965	BOLD:ACG5337	Arachnida	Trombidiformes	Lebertiidae		Lebertia	Lebertia porosa	13-Aug-2018
BCHAR995-18	651	MN671177	BOLD:ACG5337	Arachnida	Trombidiformes	Lebertiidae		Lebertia	Lebertia porosa	13-Aug-2018
BCHAR994-18	654	MN676059	BOLD:ACG5337	Arachnida	Trombidiformes	Lebertiidae		Lebertia	Lebertia porosa	13-Aug-2018
BCHAR990-18	654	MN675179	BOLD:ACG5337	Arachnida	Trombidiformes	Lebertiidae		Lebertia	Lebertia porosa	13-Aug-2018
BCHAR988-18	652	MN669540	BOLD:ACG5337	Arachnida	Trombidiformes	Lebertiidae		Lebertia	Lebertia porosa	13-Aug-2018
BCHAR2322-18	652	MN673320	BOLD:ACG5337	Arachnida	Trombidiformes	Lebertiidae		Lebertia	Lebertia porosa	13-Aug-2018
CCHAR8216-19	654	MN676276	BOLD:ACR3412	Arachnida	Trombidiformes	Lebertiidae		Lebertia		31-Jul-2018
ACHAR488-18	545	MN666034	BOLD:ADR2791	Arachnida	Trombidiformes	Lebertiidae		Lebertia		10-Jul-2018
CCHAR8191-19	655	MN683472	BOLD:ADR2791	Arachnida	Trombidiformes	Lebertiidae		Lebertia		31-Jul-2018
BCHAR258-18	654	MN668693	BOLD:ADS1538	Arachnida	Trombidiformes	Lebertiidae		Lebertia		19-Jul-2018
ACHAR3110-18	653	MN667101	BOLD:ADT2144	Arachnida	Trombidiformes	Microtrombidiidae				07-Aug-2018
CCHAR9659-19	651	MN668566	BOLD:ABV1823	Arachnida	Trombidiformes	Penthalodidae				02-Aug-2018
ACHAR487-18	559	MN669970	BOLD:ADR7120	Arachnida	Trombidiformes	Pionidae	Pioninae	Piona		10-Jul-2018
ACHAR489-18	641	MN670255	BOLD:ADR7129	Arachnida	Trombidiformes	Pionidae				10-Jul-2018
ACHAR1370-18	644	MN676640	BOLD:ADR7129	Arachnida	Trombidiformes	Pionidae				13-Jul-2018
ACHAR2896-18	653	MN677533	BOLD:ABV1820	Arachnida	Trombidiformes	Pygmephoridae				03-Aug-2018
ACHAR2893-18	640	MN679043	BOLD:ABV1820	Arachnida	Trombidiformes	Pygmephoridae				03-Aug-2018
DCHAR3629-19	651	MN676051	BOLD:AAF9203	Arachnida	Trombidiformes	Rhagidiidae				28-Jul-2018
DCHAR3628-19	641	MN667746	BOLD:AAF9203	Arachnida	Trombidiformes	Rhagidiidae				28-Jul-2018
DCHAR3626-19	652	MN682255	BOLD:AAF9203	Arachnida	Trombidiformes	Rhagidiidae				28-Jul-2018
DCHAR3013-19	652	MN678236	BOLD:AAF9203	Arachnida	Trombidiformes	Rhagidiidae				09-Aug-2018
ACHAR2555-18	654	MN677506	BOLD:AAF9203	Arachnida	Trombidiformes	Rhagidiidae				28-Jul-2018
CCHAR876-19	651	MN678529	BOLD:AAF9203	Arachnida	Trombidiformes	Rhagidiidae				18-Jul-2018
CCHAR1109-19	653	MN673529	BOLD:AAF9203	Arachnida	Trombidiformes	Rhagidiidae				14-Jul-2018
ACHAR2560-18	653	MN667129	BOLD:AAH6610	Arachnida	Trombidiformes	Rhagidiidae				28-Jul-2018
ACHAR3093-18	654	MN670611	BOLD:AAU6273	Arachnida	Trombidiformes	Rhagidiidae				07-Aug-2018
ACHAR2984-18	653	MN665798	BOLD:AAZ4417	Arachnida	Trombidiformes	Rhagidiidae				02-Aug-2018
ACHAR2559-18	651	MN668285	BOLD:AAZ5841	Arachnida	Trombidiformes	Rhagidiidae				28-Jul-2018
ACHAR2561-18	652	MN679900	BOLD:ADU1038	Arachnida	Trombidiformes	Rhagidiidae				28-Jul-2018
ACHAR3104-18	651	MN669861	BOLD:ADV2301	Arachnida	Trombidiformes	Rhagidiidae				07-Aug-2018
ACHAR3102-18	651	MN673563	BOLD:ADV2301	Arachnida	Trombidiformes	Rhagidiidae				07-Aug-2018
ACHAR2554-18	652	MN681032	BOLD:ADV2301	Arachnida	Trombidiformes	Rhagidiidae				28-Jul-2018
CCHAR1062-19	640	MN674549	BOLD:ADV2301	Arachnida	Trombidiformes	Rhagidiidae				14-Jul-2018
ACHAR2376-18	640	MN672474	BOLD:ADV5284	Arachnida	Trombidiformes	Rhagidiidae				23-Jul-2018
ACHAR467-18	638	MN670917	BOLD:ACR5909	Arachnida	Trombidiformes	Sperchontidae	Sperchontinae	Sperchon	Sperchon glandulosus	29-Jul-2018
ACHAR466-18	678	MN673973	BOLD:ACR5909	Arachnida	Trombidiformes	Sperchontidae	Sperchontinae	Sperchon	Sperchon glandulosus	29-Jul-2018
ACHAR465-18	618	MN670825	BOLD:ACR5909	Arachnida	Trombidiformes	Sperchontidae	Sperchontinae	Sperchon	Sperchon glandulosus	29-Jul-2018
ACHAR464-18	632	MN668480	BOLD:ACR5909	Arachnida	Trombidiformes	Sperchontidae	Sperchontinae	Sperchon	Sperchon glandulosus	29-Jul-2018
CCHAR1218-19	644	MN667034	BOLD:ACX4002	Arachnida	Trombidiformes	Stigmaeidae				08-Aug-2018
CCHAR1212-19	654	MN683334	BOLD:ACX4002	Arachnida	Trombidiformes	Stigmaeidae				08-Aug-2018
ACHAR2656-18	640	MN677435	BOLD:ADS7154	Arachnida	Trombidiformes	Stigmaeidae				29-Jul-2018
ACHAR2653-18	652	MN666904	BOLD:ADS7154	Arachnida	Trombidiformes	Stigmaeidae				29-Jul-2018
ACHAR2628-18	654	MN680399	BOLD:ADS7154	Arachnida	Trombidiformes	Stigmaeidae				29-Jul-2018
ACHAR2619-18	651	MN674356	BOLD:ADS7154	Arachnida	Trombidiformes	Stigmaeidae				29-Jul-2018
ACHAR2590-18	651	MN680105	BOLD:ADS7154	Arachnida	Trombidiformes	Stigmaeidae				29-Jul-2018
CCHAR1047-19	654	MN680977	BOLD:ADS7154	Arachnida	Trombidiformes	Stigmaeidae				08-Aug-2018
DCHAR3851-19	652	MN670126	BOLD:ADT9912	Arachnida	Trombidiformes	Stigmaeidae				03-Aug-2018
ACHAR3101-18	653	MN673247	BOLD:ADV6630	Arachnida	Trombidiformes	Stigmaeidae				07-Aug-2018
DCHAR4195-19	653	MN673145	BOLD:ADV7992	Arachnida	Trombidiformes	Stigmaeidae				17-Jul-2018
ACHAR3114-18	652	MN668633	BOLD:ADV7992	Arachnida	Trombidiformes	Stigmaeidae				06-Aug-2018
ACHAR2648-18	651	MN682892	BOLD:ADV7992	Arachnida	Trombidiformes	Stigmaeidae				29-Jul-2018
ACHAR2647-18	655	MN675118	BOLD:ADV7992	Arachnida	Trombidiformes	Stigmaeidae				29-Jul-2018
ACHAR2642-18	651	MN682751	BOLD:ADV7992	Arachnida	Trombidiformes	Stigmaeidae				29-Jul-2018
ACHAR2614-18	652	MN678987	BOLD:ADV7992	Arachnida	Trombidiformes	Stigmaeidae				29-Jul-2018
ACHAR2605-18	654	MN670797	BOLD:ADV7992	Arachnida	Trombidiformes	Stigmaeidae				29-Jul-2018
ACHAR2596-18	653	MN673406	BOLD:ADV7992	Arachnida	Trombidiformes	Stigmaeidae				29-Jul-2018
ACHAR2595-18	653	MN666285	BOLD:ADV7992	Arachnida	Trombidiformes	Stigmaeidae				29-Jul-2018
ACHAR2594-18	654	MN683376	BOLD:ADV7992	Arachnida	Trombidiformes	Stigmaeidae				29-Jul-2018
ACHAR2585-18	654	MN677940	BOLD:ADV7992	Arachnida	Trombidiformes	Stigmaeidae				25-Jul-2018
ACHAR2584-18	654	MN678377	BOLD:ADV7992	Arachnida	Trombidiformes	Stigmaeidae				25-Jul-2018
ACHAR2583-18	652	MN675395	BOLD:ADV7992	Arachnida	Trombidiformes	Stigmaeidae				25-Jul-2018
CCHAR993-19	654	MN675519	BOLD:ADU0585	Arachnida	Trombidiformes	Tarsonemidae				14-Jul-2018
DCHAR3635-19	653	MN683324	BOLD:AAN6606	Arachnida	Trombidiformes	Tetranychidae	Bryobiinae	Bryobia		28-Jul-2018
CCHAR10832-19	643	MN670475	BOLD:AAN6606	Arachnida	Trombidiformes	Tetranychidae	Bryobiinae	Bryobia		26-Jul-2018
CCHAR10825-19	653	MN665626	BOLD:AAN6606	Arachnida	Trombidiformes	Tetranychidae	Bryobiinae	Bryobia		26-Jul-2018
CCHAR8193-19	652	MN672764	BOLD:AAN6606	Arachnida	Trombidiformes	Tetranychidae	Bryobiinae	Bryobia		31-Jul-2018
CCHAR8228-19	652	MN668986	BOLD:ACP6148	Arachnida	Trombidiformes	Tetranychidae	Bryobiinae	Bryobia		31-Jul-2018
CCHAR8192-19	652	MN676728	BOLD:ACP6148	Arachnida	Trombidiformes	Tetranychidae	Bryobiinae	Bryobia		31-Jul-2018
CCHAR9677-19	654	MN674779	BOLD:ACP6148	Arachnida	Trombidiformes	Tetranychidae	Bryobiinae	Bryobia		02-Aug-2018
CCHAR9675-19	653	MN682699	BOLD:ACP6148	Arachnida	Trombidiformes	Tetranychidae	Bryobiinae	Bryobia		02-Aug-2018
CCHAR9660-19	651	MN680848	BOLD:ACP6148	Arachnida	Trombidiformes	Tetranychidae	Bryobiinae	Bryobia		02-Aug-2018
CCHAR9658-19	654	MN673823	BOLD:ACP6148	Arachnida	Trombidiformes	Tetranychidae	Bryobiinae	Bryobia		02-Aug-2018
CCHAR9657-19	651	MN675024	BOLD:ACP6148	Arachnida	Trombidiformes	Tetranychidae	Bryobiinae	Bryobia		02-Aug-2018
CCHAR11313-19	651	MN665911	BOLD:ACP6148	Arachnida	Trombidiformes	Tetranychidae	Bryobiinae	Bryobia		26-Jul-2018
CCHAR10611-19	653	MN673420	BOLD:ACP6148	Arachnida	Trombidiformes	Tetranychidae	Bryobiinae	Bryobia		15-Aug-2018
CCHAR8227-19	654	MN671754	BOLD:ACP6148	Arachnida	Trombidiformes	Tetranychidae	Bryobiinae	Bryobia		31-Jul-2018
CCHAR8213-19	652	MN674051	BOLD:ACP6148	Arachnida	Trombidiformes	Tetranychidae	Bryobiinae	Bryobia		31-Jul-2018
CCHAR8212-19	652	MN665940	BOLD:ACP6148	Arachnida	Trombidiformes	Tetranychidae	Bryobiinae	Bryobia		31-Jul-2018
CCHAR8194-19	651	MN679165	BOLD:ACP6148	Arachnida	Trombidiformes	Tetranychidae	Bryobiinae	Bryobia		31-Jul-2018
CCHAR8184-19	652	MN676781	BOLD:ACP6148	Arachnida	Trombidiformes	Tetranychidae	Bryobiinae	Bryobia		31-Jul-2018
CCHAR8183-19	652	MN676764	BOLD:ACP6148	Arachnida	Trombidiformes	Tetranychidae	Bryobiinae	Bryobia		31-Jul-2018
CCHAR8557-19	651	MN680911	BOLD:ACP6148	Arachnida	Trombidiformes	Tetranychidae	Bryobiinae	Bryobia		31-Jul-2018
CCHAR8554-19	653	MN681833	BOLD:ACP6148	Arachnida	Trombidiformes	Tetranychidae	Bryobiinae	Bryobia		31-Jul-2018
ACHAR3164-18	654	MN680587	BOLD:ACP6148	Arachnida	Trombidiformes	Tetranychidae	Bryobiinae	Bryobia		15-Aug-2018
ACHAR3163-18	654	MN682503	BOLD:ACP6148	Arachnida	Trombidiformes	Tetranychidae	Bryobiinae	Bryobia		15-Aug-2018
ACHAR3162-18	654	MN683311	BOLD:ACP6148	Arachnida	Trombidiformes	Tetranychidae	Bryobiinae	Bryobia		15-Aug-2018
ACHAR3161-18	654	MN670113	BOLD:ACP6148	Arachnida	Trombidiformes	Tetranychidae	Bryobiinae	Bryobia		15-Aug-2018
ACHAR3160-18	654	MN679180	BOLD:ACP6148	Arachnida	Trombidiformes	Tetranychidae	Bryobiinae	Bryobia		15-Aug-2018
ACHAR3159-18	650	MN670295	BOLD:ACP6148	Arachnida	Trombidiformes	Tetranychidae	Bryobiinae	Bryobia		15-Aug-2018
ACHAR3158-18	654	MN669273	BOLD:ACP6148	Arachnida	Trombidiformes	Tetranychidae	Bryobiinae	Bryobia		15-Aug-2018
ACHAR3157-18	655	MN676612	BOLD:ACP6148	Arachnida	Trombidiformes	Tetranychidae	Bryobiinae	Bryobia		15-Aug-2018
ACHAR3156-18	654	MN678325	BOLD:ACP6148	Arachnida	Trombidiformes	Tetranychidae	Bryobiinae	Bryobia		15-Aug-2018
ACHAR3155-18	653	MN681799	BOLD:ACP6148	Arachnida	Trombidiformes	Tetranychidae	Bryobiinae	Bryobia		15-Aug-2018
ACHAR3059-18	654	MN672846	BOLD:ACP6148	Arachnida	Trombidiformes	Tetranychidae	Bryobiinae	Bryobia		12-Aug-2018
ACHAR3058-18	654	MN673946	BOLD:ACP6148	Arachnida	Trombidiformes	Tetranychidae	Bryobiinae	Bryobia		12-Aug-2018
ACHAR3057-18	653	MN670857	BOLD:ACP6148	Arachnida	Trombidiformes	Tetranychidae	Bryobiinae	Bryobia		12-Aug-2018
ACHAR3056-18	653	MN681104	BOLD:ACP6148	Arachnida	Trombidiformes	Tetranychidae	Bryobiinae	Bryobia		12-Aug-2018
ACHAR3036-18	654	MN669666	BOLD:ACP6148	Arachnida	Trombidiformes	Tetranychidae	Bryobiinae	Bryobia		10-Aug-2018
ACHAR3033-18	651	MN681555	BOLD:ACP6148	Arachnida	Trombidiformes	Tetranychidae	Bryobiinae	Bryobia		10-Aug-2018
ACHAR3032-18	653	MN677539	BOLD:ACP6148	Arachnida	Trombidiformes	Tetranychidae	Bryobiinae	Bryobia		10-Aug-2018
ACHAR3031-18	653	MN669377	BOLD:ACP6148	Arachnida	Trombidiformes	Tetranychidae	Bryobiinae	Bryobia		10-Aug-2018
CCHAR869-19	650	MN673503	BOLD:ACP6148	Arachnida	Trombidiformes	Tetranychidae	Bryobiinae	Bryobia		18-Jul-2018
CCHAR347-19	651	MN673836	BOLD:ACP6148	Arachnida	Trombidiformes	Tetranychidae	Bryobiinae	Bryobia		18-Jul-2018
CCHAR888-19	649	MN667323	BOLD:ACP6148	Arachnida	Trombidiformes	Tetranychidae	Bryobiinae	Bryobia		18-Jul-2018
CCHAR874-19	652	MN669151	BOLD:ACP6148	Arachnida	Trombidiformes	Tetranychidae	Bryobiinae	Bryobia		18-Jul-2018
CCHAR873-19	653	MN672097	BOLD:ACP6148	Arachnida	Trombidiformes	Tetranychidae	Bryobiinae	Bryobia		18-Jul-2018
CCHAR870-19	651	MN673210	BOLD:ACP6148	Arachnida	Trombidiformes	Tetranychidae	Bryobiinae	Bryobia		18-Jul-2018
CCHAR866-19	657	MN682336	BOLD:ACP6148	Arachnida	Trombidiformes	Tetranychidae	Bryobiinae	Bryobia		18-Jul-2018
CCHAR865-19	640	MN681613	BOLD:ACP6148	Arachnida	Trombidiformes	Tetranychidae	Bryobiinae	Bryobia		18-Jul-2018
CCHAR860-19	652	MN676616	BOLD:ACP6148	Arachnida	Trombidiformes	Tetranychidae	Bryobiinae	Bryobia		18-Jul-2018
CCHAR328-19	651	MN679740	BOLD:ACP6148	Arachnida	Trombidiformes	Tetranychidae	Bryobiinae	Bryobia		18-Jul-2018
BCHAR2958-18	643	MN679604	BOLD:ACP6148	Arachnida	Trombidiformes	Tetranychidae	Bryobiinae	Bryobia		15-Aug-2018
CCHAR356-19	652	MN679091	BOLD:ACP6148	Arachnida	Trombidiformes	Tetranychidae	Bryobiinae	Bryobia		18-Jul-2018
CCHAR355-19	652	MN677806	BOLD:ACP6148	Arachnida	Trombidiformes	Tetranychidae	Bryobiinae	Bryobia		18-Jul-2018
CCHAR352-19	651	MN673251	BOLD:ACP6148	Arachnida	Trombidiformes	Tetranychidae	Bryobiinae	Bryobia		18-Jul-2018
CCHAR350-19	651	MN674398	BOLD:ACP6148	Arachnida	Trombidiformes	Tetranychidae	Bryobiinae	Bryobia		18-Jul-2018
CCHAR349-19	651	MN676221	BOLD:ACP6148	Arachnida	Trombidiformes	Tetranychidae	Bryobiinae	Bryobia		18-Jul-2018
CCHAR344-19	652	MN665794	BOLD:ACP6148	Arachnida	Trombidiformes	Tetranychidae	Bryobiinae	Bryobia		18-Jul-2018
CCHAR330-19	651	MN670402	BOLD:ACP6148	Arachnida	Trombidiformes	Tetranychidae	Bryobiinae	Bryobia		18-Jul-2018
CCHAR327-19	652	MN680955	BOLD:ACP6148	Arachnida	Trombidiformes	Tetranychidae	Bryobiinae	Bryobia		18-Jul-2018
CCHAR318-19	651	MN682764	BOLD:ACP6148	Arachnida	Trombidiformes	Tetranychidae	Bryobiinae	Bryobia		18-Jul-2018
CCHAR314-19	654	MN683154	BOLD:ACP6148	Arachnida	Trombidiformes	Tetranychidae	Bryobiinae	Bryobia		18-Jul-2018
CCHAR306-19	652	MN677078	BOLD:ACP6148	Arachnida	Trombidiformes	Tetranychidae	Bryobiinae	Bryobia		18-Jul-2018
CCHAR368-19	651	MN665474	BOLD:ACP6148	Arachnida	Trombidiformes	Tetranychidae	Bryobiinae	Bryobia		18-Jul-2018
CCHAR362-19	652	MN674698	BOLD:ACP6148	Arachnida	Trombidiformes	Tetranychidae	Bryobiinae	Bryobia		18-Jul-2018
CCHAR359-19	652	MN671539	BOLD:ACP6148	Arachnida	Trombidiformes	Tetranychidae	Bryobiinae	Bryobia		18-Jul-2018
CCHAR342-19	652	MN670545	BOLD:ACP6148	Arachnida	Trombidiformes	Tetranychidae	Bryobiinae	Bryobia		18-Jul-2018
CCHAR337-19	652	MN678364	BOLD:ACP6148	Arachnida	Trombidiformes	Tetranychidae	Bryobiinae	Bryobia		18-Jul-2018
CCHAR331-19	651	MN677859	BOLD:ACP6148	Arachnida	Trombidiformes	Tetranychidae	Bryobiinae	Bryobia		18-Jul-2018
ACHAR3038-18	651	MN667265	BOLD:ADV4145	Arachnida	Trombidiformes	Tetranychidae	Bryobiinae	Bryobia		10-Aug-2018
DCHAR3870-19	641	MN677378	BOLD:AAU6277	Arachnida	Trombidiformes	Tydeidae				03-Aug-2018
DCHAR3409-19	651	MN671742	BOLD:AAU6277	Arachnida	Trombidiformes	Tydeidae				11-Aug-2018
DCHAR3006-19	653	MN673339	BOLD:AAU6277	Arachnida	Trombidiformes	Tydeidae				09-Aug-2018
CCHAR317-19	654	MN670460	BOLD:AAU6277	Arachnida	Trombidiformes	Tydeidae				18-Jul-2018
DCHAR156-19	651	MN682834	BOLD:AAU6277	Arachnida	Trombidiformes	Tydeidae				09-Aug-2018
CCHAR1143-19	651	MN671478	BOLD:AAU6277	Arachnida	Trombidiformes	Tydeidae				14-Jul-2018
CCHAR1106-19	651	MN671033	BOLD:AAU6277	Arachnida	Trombidiformes	Tydeidae				14-Jul-2018
CCHAR1087-19	654	MN675648	BOLD:AAU6277	Arachnida	Trombidiformes	Tydeidae				14-Jul-2018
CCHAR1080-19	657	MN666608	BOLD:AAU6277	Arachnida	Trombidiformes	Tydeidae				14-Jul-2018
CCHAR1053-19	640	MN678211	BOLD:AAU6277	Arachnida	Trombidiformes	Tydeidae				08-Aug-2018
CCHAR1013-19	646	MN681462	BOLD:AAU6277	Arachnida	Trombidiformes	Tydeidae				14-Jul-2018
CCHAR984-19	640	MN669516	BOLD:AAU6277	Arachnida	Trombidiformes	Tydeidae				14-Jul-2018
DCHAR080-19	652	MN669594	BOLD:ADS3980	Arachnida	Trombidiformes	Tydeidae				10-Jul-2018
ACHAR2655-18	651	MN668741	BOLD:ADS7833	Arachnida	Trombidiformes	Tydeidae				29-Jul-2018
ACHAR2651-18	651	MN670988	BOLD:ADS7833	Arachnida	Trombidiformes	Tydeidae				29-Jul-2018
ACHAR2636-18	652	MN666977	BOLD:ADS7833	Arachnida	Trombidiformes	Tydeidae				29-Jul-2018
ACHAR2629-18	653	MN676025	BOLD:ADS7833	Arachnida	Trombidiformes	Tydeidae				29-Jul-2018
ACHAR2622-18	652	MN667514	BOLD:ADS7833	Arachnida	Trombidiformes	Tydeidae				29-Jul-2018
ACHAR2613-18	640	MN681962	BOLD:ADS7833	Arachnida	Trombidiformes	Tydeidae				29-Jul-2018
ACHAR2609-18	653	MN680629	BOLD:ADS7833	Arachnida	Trombidiformes	Tydeidae				29-Jul-2018
ACHAR2598-18	653	MN680570	BOLD:ADS7833	Arachnida	Trombidiformes	Tydeidae				29-Jul-2018
ACHAR2588-18	641	MN681855	BOLD:ADS7833	Arachnida	Trombidiformes	Tydeidae				29-Jul-2018
ACHAR3277-19	651	MN672276	BOLD:ADS0735	Arachnida	Trombidiformes					23-Jul-2018
ACHAR3273-19	640	MN674360	BOLD:ADS0735	Arachnida	Trombidiformes					23-Jul-2018
ACHAR3280-19	650	MN680557	BOLD:ADS0735	Arachnida	Trombidiformes					23-Jul-2018
ACHAR3275-19	651	MN683034	BOLD:ADS0735	Arachnida	Trombidiformes					23-Jul-2018
ACHAR3272-19	640	MN671172	BOLD:ADS0735	Arachnida	Trombidiformes					23-Jul-2018
ACHAR3295-19	641	MN673281	BOLD:ADS3137	Arachnida	Trombidiformes					28-Jul-2018
ACHAR3298-19	651	MN672763	BOLD:ADS3137	Arachnida	Trombidiformes					28-Jul-2018
ACHAR3294-19	653	MN672455	BOLD:ADS3137	Arachnida	Trombidiformes					28-Jul-2018
ACHAR3282-19	653	MN669657	BOLD:ADS3137	Arachnida	Trombidiformes					23-Jul-2018
ACHAR3299-19	652	MN670762	BOLD:ADS3137	Arachnida	Trombidiformes					28-Jul-2018
ACHAR3284-19	640	MN681100	BOLD:ADS8407	Arachnida	Trombidiformes					23-Jul-2018
ACHAR3283-19	653	MN681859	BOLD:ADS8407	Arachnida	Trombidiformes					23-Jul-2018
ACHAR3439-19	654	MN668359	BOLD:ADT0538	Arachnida	Trombidiformes					24-Jul-2018
ACHAR3296-19	654	MN671101	BOLD:ADT0538	Arachnida	Trombidiformes					28-Jul-2018
ACHAR3291-19	654	MN679037	BOLD:ADT0538	Arachnida	Trombidiformes					24-Jul-2018
ACHAR3437-19	652	MN679361	BOLD:ADT0538	Arachnida	Trombidiformes					24-Jul-2018
ACHAR3300-19	654	MN667028	BOLD:ADT0538	Arachnida	Trombidiformes					28-Jul-2018
ACHAR3293-19	651	MN675026	BOLD:ADT0538	Arachnida	Trombidiformes					24-Jul-2018
ACHAR3292-19	653	MN680277	BOLD:ADT0538	Arachnida	Trombidiformes					24-Jul-2018
ACHAR3289-19	653	MN666846	BOLD:ADT0538	Arachnida	Trombidiformes					24-Jul-2018
ACHAR3290-19	643	MN682730	BOLD:ADU3157	Arachnida	Trombidiformes					24-Jul-2018
ACHAR3285-19	651	MN673568	BOLD:ADV0516	Arachnida	Trombidiformes					23-Jul-2018
ACHAR3281-19	640	MN679844	BOLD:ADV0516	Arachnida	Trombidiformes					23-Jul-2018
ACHAR3287-19	652	MN669938	BOLD:ADV0516	Arachnida	Trombidiformes					23-Jul-2018
ACHAR3288-19	645	MN681733	BOLD:ADV0516	Arachnida	Trombidiformes					23-Jul-2018
CCHAR1145-19	640	MN667036	BOLD:ADS1534	Arachnida						14-Jul-2018
DCHAR4215-19	652	MN682538	BOLD:ADS1535	Arachnida						17-Jul-2018
ACHAR2730-18	640	MN674026	BOLD:ADS3568	Arachnida						07-Aug-2018
BCHAR997-18	652	MN673290	BOLD:ADS5367	Arachnida						13-Aug-2018
ACHAR2546-18	654	MN677055	BOLD:ADS6586	Arachnida						03-Aug-2018
DCHAR226-19	653	MN682675	BOLD:ADS7520	Arachnida						09-Aug-2018
CCHAR1153-19	653	MN680615	BOLD:ADS7520	Arachnida						08-Aug-2018
CCHAR1128-19	653	MN681803	BOLD:ADS7521	Arachnida						14-Jul-2018
ACHAR2770-18	652	MN668108	BOLD:ADT2145	Arachnida						10-Aug-2018
CCHAR1224-19	651	MN670963	BOLD:ADT2496	Arachnida						08-Aug-2018
CCHAR1029-19	652	MN669894	BOLD:ADT2496	Arachnida						08-Aug-2018
DCHAR3855-19	654	MN681152	BOLD:ADT4328	Arachnida						03-Aug-2018
DCHAR3421-19	651	MN671016	BOLD:ADT4328	Arachnida						11-Aug-2018
BCHAR1445-18	652	MN681923	BOLD:ADT4328	Arachnida						19-Jul-2018
DCHAR028-19	651	MN677786	BOLD:ADT5157	Arachnida						10-Jul-2018
DCHAR024-19	640	MN677841	BOLD:ADT5157	Arachnida						10-Jul-2018
CCHAR1015-19	651	MN669066	BOLD:ADT5157	Arachnida						14-Jul-2018
ACHAR2635-18	640	MN671363	BOLD:ADT5338	Arachnida						29-Jul-2018
ACHAR2989-18	652	MN676765	BOLD:ADT7917	Arachnida						10-Aug-2018
ACHAR2987-18	652	MN679326	BOLD:ADT7917	Arachnida						10-Aug-2018
DCHAR208-19	640	MN674606	BOLD:ADT7938	Arachnida						09-Aug-2018
BCHAR1949-18	653	MN672936	BOLD:ADU1302	Arachnida						30-Jul-2018
ACHAR2922-18	662	MN673743	BOLD:ADU7756	Arachnida						10-Aug-2018
ACHAR2919-18	662	MN680198	BOLD:ADU7756	Arachnida						10-Aug-2018
ACHAR2917-18	661	MN677233	BOLD:ADU7756	Arachnida						10-Aug-2018
ACHAR2631-18	652	MN682854	BOLD:ADV0231	Arachnida						29-Jul-2018
ACHAR2898-18	651	MN668374	BOLD:ADV2037	Arachnida						03-Aug-2018
ACHAR3116-18	651	MN667275	BOLD:ADV7988	Arachnida						06-Aug-2018
ACHAR3098-18	643	MN669758	BOLD:ADV7988	Arachnida						07-Aug-2018
ACHAR2379-18	640	MN671240	BOLD:ADV7988	Arachnida						23-Jul-2018
ACHAR2375-18	651	MN666539	BOLD:ADV7988	Arachnida						23-Jul-2018
CCHAR369-19	651	MN682123	BOLD:ADV7988	Arachnida						18-Jul-2018
CCHAR357-19	651	MN676972	BOLD:ADV7988	Arachnida						18-Jul-2018
CCHAR371-19	651	MN680035	BOLD:ADV7988	Arachnida						18-Jul-2018
DCHAR175-19	640	MN675510	BOLD:ADV7988	Arachnida						09-Aug-2018
DCHAR100-19	652	MN680933	BOLD:ADV7988	Arachnida						24-Jul-2018
DCHAR079-19	640	MN666864	BOLD:ADV7988	Arachnida						10-Jul-2018
DCHAR016-19	651	MN673745	BOLD:ADV7988	Arachnida						10-Jul-2018
ACHAR3054-18	652	MN677346	BOLD:ADV7991	Arachnida						13-Aug-2018
ACHAR3053-18	653	MN670173	BOLD:ADV7991	Arachnida						13-Aug-2018
DCHAR3056-19	651	MN677004	BOLD:AAF7753	Collembola	Entomobryomorpha	Entomobryidae	Entomobryinae	Entomobrya		09-Aug-2018
ACHAR2703-18	653	MN668434	BOLD:AAF7753	Collembola	Entomobryomorpha	Entomobryidae	Entomobryinae	Entomobrya		05-Aug-2018
ACHAR2550-18	654	MN675104	BOLD:AAF7753	Collembola	Entomobryomorpha	Entomobryidae	Entomobryinae	Entomobrya		03-Aug-2018
ACHAR2549-18	656	MN666814	BOLD:AAF7753	Collembola	Entomobryomorpha	Entomobryidae	Entomobryinae	Entomobrya		03-Aug-2018
ACHAR2548-18	655	MN675045	BOLD:AAF7753	Collembola	Entomobryomorpha	Entomobryidae	Entomobryinae	Entomobrya		03-Aug-2018
ACHAR2398-18	651	MN676668	BOLD:AAF7753	Collembola	Entomobryomorpha	Entomobryidae	Entomobryinae	Entomobrya		23-Jul-2018
DCHAR2114-19	653	MN666275	BOLD:AAF7753	Collembola	Entomobryomorpha	Entomobryidae	Entomobryinae	Entomobrya		13-Aug-2018
ACHAR4022-19	652	MN683464	BOLD:AAF7753	Collembola	Entomobryomorpha	Entomobryidae	Entomobryinae	Entomobrya		15-Jul-2018
DCHAR081-19	653	MN678053	BOLD:AAF7753	Collembola	Entomobryomorpha	Entomobryidae	Entomobryinae	Entomobrya		10-Jul-2018
CCHAR5746-19	651	MN680619	BOLD:AAF7753	Collembola	Entomobryomorpha	Entomobryidae	Entomobryinae	Entomobrya		24-Jul-2018
ACHAR4315-19	653	MN674207	BOLD:AAF7753	Collembola	Entomobryomorpha	Entomobryidae	Entomobryinae	Entomobrya		31-Jul-2018
ACHAR4314-19	653	MN674855	BOLD:AAF7753	Collembola	Entomobryomorpha	Entomobryidae	Entomobryinae	Entomobrya		31-Jul-2018
ACHAR4475-19	651	MN673769	BOLD:AAF7753	Collembola	Entomobryomorpha	Entomobryidae	Entomobryinae	Entomobrya		17-Jul-2018
ACHAR2945-18	653	MN682103	BOLD:AAB3534	Collembola	Entomobryomorpha	Isotomidae		Uzelia	Uzelia hansoni	02-Aug-2018
ACHAR2943-18	653	MN672503	BOLD:AAB3534	Collembola	Entomobryomorpha	Isotomidae		Uzelia	Uzelia hansoni	02-Aug-2018
ACHAR2942-18	654	MN681203	BOLD:AAB3534	Collembola	Entomobryomorpha	Isotomidae		Uzelia	Uzelia hansoni	02-Aug-2018
ACHAR2941-18	654	MN673192	BOLD:AAB3534	Collembola	Entomobryomorpha	Isotomidae		Uzelia	Uzelia hansoni	02-Aug-2018
ACHAR3398-19	655	MN671768	BOLD:AAB3534	Collembola	Entomobryomorpha	Isotomidae		Uzelia	Uzelia hansoni	02-Aug-2018
ACHAR3361-19	653	MN669080	BOLD:AAB3534	Collembola	Entomobryomorpha	Isotomidae		Uzelia	Uzelia hansoni	02-Aug-2018
ACHAR3402-19	653	MN672346	BOLD:AAB3534	Collembola	Entomobryomorpha	Isotomidae		Uzelia	Uzelia hansoni	02-Aug-2018
ACHAR3400-19	653	MN666431	BOLD:AAB3534	Collembola	Entomobryomorpha	Isotomidae		Uzelia	Uzelia hansoni	02-Aug-2018
ACHAR3397-19	654	MN671429	BOLD:AAB3534	Collembola	Entomobryomorpha	Isotomidae		Uzelia	Uzelia hansoni	02-Aug-2018
ACHAR2321-18	652	MN675731	BOLD:AAC6483	Collembola	Entomobryomorpha	Isotomidae		Folsomia	Folsomia quadrioculata	23-Jul-2018
ACHAR2286-18	655	MN679188	BOLD:AAC6483	Collembola	Entomobryomorpha	Isotomidae		Folsomia	Folsomia quadrioculata	25-Jul-2018
ACHAR3845-19	651	MN678351	BOLD:AAC6483	Collembola	Entomobryomorpha	Isotomidae		Folsomia	Folsomia quadrioculata	27-Jul-2018
DCHAR139-19	641	MN666221	BOLD:AAC6483	Collembola	Entomobryomorpha	Isotomidae		Folsomia	Folsomia quadrioculata	09-Aug-2018
DCHAR120-19	653	MN674513	BOLD:AAC6483	Collembola	Entomobryomorpha	Isotomidae		Folsomia	Folsomia quadrioculata	24-Jul-2018
ACHAR2694-18	640	MN680155	BOLD:AAI2046	Collembola	Entomobryomorpha	Isotomidae		Isotomurus		29-Jul-2018
ACHAR2691-18	651	MN672632	BOLD:AAI2046	Collembola	Entomobryomorpha	Isotomidae		Isotomurus		29-Jul-2018
ACHAR2305-18	652	MN670004	BOLD:AAI2046	Collembola	Entomobryomorpha	Isotomidae		Isotomurus		24-Jul-2018
DCHAR119-19	650	MN670345	BOLD:AAI2046	Collembola	Entomobryomorpha	Isotomidae		Isotomurus		24-Jul-2018
DCHAR093-19	640	MN681153	BOLD:AAI2046	Collembola	Entomobryomorpha	Isotomidae		Isotomurus		24-Jul-2018
DCHAR091-19	640	MN681299	BOLD:AAI2046	Collembola	Entomobryomorpha	Isotomidae		Isotomurus		24-Jul-2018
DCHAR085-19	643	MN678047	BOLD:AAI2046	Collembola	Entomobryomorpha	Isotomidae		Isotomurus		10-Jul-2018
ACHAR4395-19	640	MN670159	BOLD:AAI2046	Collembola	Entomobryomorpha	Isotomidae		Isotomurus		24-Jul-2018
ACHAR2901-18	647	MN672604	BOLD:AAI2061	Collembola	Entomobryomorpha	Isotomidae		Folsomia		03-Aug-2018
CCHAR1229-19	652	MN665605	BOLD:AAI2076	Collembola	Entomobryomorpha	Isotomidae		Desoria		08-Aug-2018
ACHAR2540-18	653	MN667374	BOLD:AAI5662	Collembola	Entomobryomorpha	Isotomidae		Folsomia		27-Jul-2018
ACHAR3362-19	653	MN683362	BOLD:AAI5662	Collembola	Entomobryomorpha	Isotomidae		Folsomia		02-Aug-2018
ACHAR3018-18	654	MN679711	BOLD:AAI5790	Collembola	Entomobryomorpha	Isotomidae		Isotomurus		09-Aug-2018
ACHAR2946-18	653	MN666206	BOLD:AAI5790	Collembola	Entomobryomorpha	Isotomidae		Isotomurus		02-Aug-2018
ACHAR2488-18	653	MN674638	BOLD:AAI5790	Collembola	Entomobryomorpha	Isotomidae		Isotomurus		27-Jul-2018
ACHAR2310-18	653	MN669084	BOLD:AAI5790	Collembola	Entomobryomorpha	Isotomidae		Isotomurus		24-Jul-2018
ACHAR2153-18	653	MN683296	BOLD:AAI5790	Collembola	Entomobryomorpha	Isotomidae		Isotomurus		13-Jul-2018
ACHAR3109-18	652	MN673701	BOLD:AAI8142	Collembola	Entomobryomorpha	Isotomidae				07-Aug-2018
ACHAR2542-18	653	MN680657	BOLD:AAI8142	Collembola	Entomobryomorpha	Isotomidae				27-Jul-2018
ACHAR2446-18	654	MN682611	BOLD:AAI8142	Collembola	Entomobryomorpha	Isotomidae				24-Jul-2018
ACHAR2445-18	654	MN680108	BOLD:AAI8142	Collembola	Entomobryomorpha	Isotomidae				24-Jul-2018
ACHAR2443-18	655	MN675543	BOLD:AAI8142	Collembola	Entomobryomorpha	Isotomidae				24-Jul-2018
CCHAR286-19	654	MN678552	BOLD:AAI8142	Collembola	Entomobryomorpha	Isotomidae				18-Jul-2018
ACHAR3879-19	653	MN675286	BOLD:AAI8142	Collembola	Entomobryomorpha	Isotomidae				18-Jul-2018
DCHAR082-19	655	MN668476	BOLD:AAI8142	Collembola	Entomobryomorpha	Isotomidae				10-Jul-2018
ACHAR4220-19	656	MN675112	BOLD:AAI8142	Collembola	Entomobryomorpha	Isotomidae				23-Jul-2018
ACHAR4219-19	654	MN683020	BOLD:AAI8142	Collembola	Entomobryomorpha	Isotomidae				23-Jul-2018
CCHAR1088-19	654	MN674658	BOLD:AAI8142	Collembola	Entomobryomorpha	Isotomidae				14-Jul-2018
ACHAR4316-19	653	MN675132	BOLD:ACC1604	Collembola	Entomobryomorpha	Isotomidae		Isotoma	Isotoma anglicana	31-Jul-2018
DCHAR012-19	640	MN668311	BOLD:ACS8135	Collembola	Entomobryomorpha	Isotomidae		Folsomia	Folsomia bisetosa	10-Jul-2018
ACHAR3065-18	651	MN667155	BOLD:ADS4400	Collembola	Entomobryomorpha	Isotomidae				13-Aug-2018
ACHAR3063-18	651	MN679256	BOLD:ADS4400	Collembola	Entomobryomorpha	Isotomidae				13-Aug-2018
CCHAR284-19	641	MN679871	BOLD:ADS4400	Collembola	Entomobryomorpha	Isotomidae				18-Jul-2018
ACHAR3790-19	640	MN666790	BOLD:ADS8788	Collembola	Entomobryomorpha	Isotomidae				27-Jul-2018
ACHAR4020-19	640	MN672955	BOLD:ADS8788	Collembola	Entomobryomorpha	Isotomidae				15-Jul-2018
DCHAR005-19	640	MN674189	BOLD:ADS8788	Collembola	Entomobryomorpha	Isotomidae				10-Jul-2018
ACHAR2395-18	651	MN682324	BOLD:ADS8791	Collembola	Entomobryomorpha	Isotomidae				23-Jul-2018
ACHAR2936-18	654	MN678347	BOLD:ADS9160	Collembola	Entomobryomorpha	Isotomidae				10-Aug-2018
ACHAR2307-18	655	MN680680	BOLD:ADS9160	Collembola	Entomobryomorpha	Isotomidae				24-Jul-2018
ACHAR3793-19	651	MN675357	BOLD:ADS9160	Collembola	Entomobryomorpha	Isotomidae				27-Jul-2018
ACHAR3792-19	654	MN672726	BOLD:ADS9160	Collembola	Entomobryomorpha	Isotomidae				27-Jul-2018
ACHAR3762-19	654	MN670471	BOLD:ADS9160	Collembola	Entomobryomorpha	Isotomidae				27-Jul-2018
DCHAR011-19	654	MN680798	BOLD:ADS9160	Collembola	Entomobryomorpha	Isotomidae				10-Jul-2018
ACHAR2393-18	653	MN677238	BOLD:ADT9652	Collembola	Entomobryomorpha	Isotomidae				23-Jul-2018
ACHAR2389-18	654	MN673608	BOLD:ADT9652	Collembola	Entomobryomorpha	Isotomidae				23-Jul-2018
ACHAR2388-18	653	MN667975	BOLD:ADT9652	Collembola	Entomobryomorpha	Isotomidae				23-Jul-2018
ACHAR2807-18	654	MN666209	BOLD:ADU7515	Collembola	Entomobryomorpha	Isotomidae				08-Aug-2018
ACHAR2806-18	640	MN671482	BOLD:ADU7515	Collembola	Entomobryomorpha	Isotomidae				08-Aug-2018
ACHAR4218-19	654	MN666442	BOLD:ADU7515	Collembola	Entomobryomorpha	Isotomidae				23-Jul-2018
ACHAR2937-18	650	MN670176	BOLD:ADV2839	Collembola	Entomobryomorpha	Isotomidae				10-Aug-2018
ACHAR2935-18	652	MN674295	BOLD:ADV2839	Collembola	Entomobryomorpha	Isotomidae				10-Aug-2018
ACHAR2934-18	653	MN667469	BOLD:ADV2839	Collembola	Entomobryomorpha	Isotomidae				10-Aug-2018
ACHAR2932-18	651	MN678158	BOLD:ADV2839	Collembola	Entomobryomorpha	Isotomidae				10-Aug-2018
ACHAR2686-18	653	MN672358	BOLD:ADV2839	Collembola	Entomobryomorpha	Isotomidae				29-Jul-2018
ACHAR2685-18	653	MN680252	BOLD:ADV2839	Collembola	Entomobryomorpha	Isotomidae				29-Jul-2018
ACHAR2283-18	652	MN667694	BOLD:ADV2839	Collembola	Entomobryomorpha	Isotomidae				25-Jul-2018
ACHAR3763-19	654	MN667281	BOLD:ADV2839	Collembola	Entomobryomorpha	Isotomidae				27-Jul-2018
DCHAR141-19	640	MN672742	BOLD:ADV9490	Collembola	Entomobryomorpha	Isotomidae				09-Aug-2018
CCHAR978-19	654	MN675081	BOLD:ADW1777	Collembola	Entomobryomorpha	Isotomidae				14-Jul-2018
DCHAR3057-19	654	MN670303	BOLD:ADW2503	Collembola	Entomobryomorpha	Isotomidae				09-Aug-2018
ACHAR3108-18	655	MN682661	BOLD:ADW2503	Collembola	Entomobryomorpha	Isotomidae				07-Aug-2018
DCHAR122-19	653	MN680016	BOLD:ADW2503	Collembola	Entomobryomorpha	Isotomidae				09-Aug-2018
CCHAR1089-19	653	MN675776	BOLD:ADW2503	Collembola	Entomobryomorpha	Isotomidae				14-Jul-2018
CCHAR977-19	654	MN673976	BOLD:ADW2503	Collembola	Entomobryomorpha	Isotomidae				14-Jul-2018
CCHAR1236-19	654	MN672122	BOLD:ADW2666	Collembola	Entomobryomorpha	Isotomidae				08-Aug-2018
CCHAR1090-19	654	MN666673	BOLD:ADW2666	Collembola	Entomobryomorpha	Isotomidae				14-Jul-2018
CCHAR1004-19	656	MN668690	BOLD:ADW2666	Collembola	Entomobryomorpha	Isotomidae				14-Jul-2018
ACHAR2826-18	652	MN678926	BOLD:ADW3436	Collembola	Entomobryomorpha	Isotomidae				31-Jul-2018
DCHAR117-19	651	MN675872	BOLD:ADW3436	Collembola	Entomobryomorpha	Isotomidae				24-Jul-2018
CCHAR1230-19	654	MN671494	BOLD:ADW3436	Collembola	Entomobryomorpha	Isotomidae				08-Aug-2018
CCHAR1099-19	652	MN674370	BOLD:ADW3436	Collembola	Entomobryomorpha	Isotomidae				14-Jul-2018
CCHAR1006-19	653	MN682667	BOLD:ADW3436	Collembola	Entomobryomorpha	Isotomidae				14-Jul-2018
DCHAR127-19	651	MN682736	BOLD:ADW4336	Collembola	Entomobryomorpha	Isotomidae				09-Aug-2018
ACHAR1297-18	642	MN673575	BOLD:ADR2480	Collembola	Entomobryomorpha					28-Jul-2018
ACHAR3062-18	654	MN676293	BOLD:ADR2480	Collembola	Entomobryomorpha					13-Aug-2018
ACHAR3061-18	654	MN669739	BOLD:ADR2480	Collembola	Entomobryomorpha					13-Aug-2018
ACHAR2397-18	654	MN676901	BOLD:ADT5266	Collembola	Entomobryomorpha					23-Jul-2018
ACHAR2394-18	640	MN670163	BOLD:ADT5266	Collembola	Entomobryomorpha					23-Jul-2018
CCHAR4124-19	651	MN680683	BOLD:ADT5266	Collembola	Entomobryomorpha					15-Jul-2018
CCHAR8150-19	654	MN670330	BOLD:AAA4808	Collembola	Poduromorpha	Hypogastruridae		Ceratophysella		31-Jul-2018
CCHAR9692-19	653	MN678117	BOLD:AAA4808	Collembola	Poduromorpha	Hypogastruridae		Ceratophysella		02-Aug-2018
CCHAR9691-19	654	MN679200	BOLD:AAA4808	Collembola	Poduromorpha	Hypogastruridae		Ceratophysella		02-Aug-2018
CCHAR9655-19	654	MN674000	BOLD:AAA4808	Collembola	Poduromorpha	Hypogastruridae		Ceratophysella		02-Aug-2018
CCHAR9654-19	654	MN667858	BOLD:AAA4808	Collembola	Poduromorpha	Hypogastruridae		Ceratophysella		02-Aug-2018
CCHAR9653-19	652	MN666634	BOLD:AAA4808	Collembola	Poduromorpha	Hypogastruridae		Ceratophysella		02-Aug-2018
DCHAR3839-19	654	MN678066	BOLD:AAA4808	Collembola	Poduromorpha	Hypogastruridae		Ceratophysella		03-Aug-2018
DCHAR3616-19	655	MN674108	BOLD:AAA4808	Collembola	Poduromorpha	Hypogastruridae		Ceratophysella		28-Jul-2018
DCHAR3615-19	653	MN676331	BOLD:AAA4808	Collembola	Poduromorpha	Hypogastruridae		Ceratophysella		28-Jul-2018
DCHAR3432-19	654	MN678420	BOLD:AAA4808	Collembola	Poduromorpha	Hypogastruridae		Ceratophysella		11-Aug-2018
DCHAR3397-19	651	MN674070	BOLD:AAA4808	Collembola	Poduromorpha	Hypogastruridae		Ceratophysella		11-Aug-2018
DCHAR3395-19	653	MN680582	BOLD:AAA4808	Collembola	Poduromorpha	Hypogastruridae		Ceratophysella		11-Aug-2018
DCHAR3394-19	652	MN667051	BOLD:AAA4808	Collembola	Poduromorpha	Hypogastruridae		Ceratophysella		11-Aug-2018
DCHAR3393-19	655	MN681426	BOLD:AAA4808	Collembola	Poduromorpha	Hypogastruridae		Ceratophysella		11-Aug-2018
DCHAR3392-19	652	MN675353	BOLD:AAA4808	Collembola	Poduromorpha	Hypogastruridae		Ceratophysella		11-Aug-2018
DCHAR3390-19	651	MN681504	BOLD:AAA4808	Collembola	Poduromorpha	Hypogastruridae		Ceratophysella		11-Aug-2018
DCHAR3389-19	652	MN669733	BOLD:AAA4808	Collembola	Poduromorpha	Hypogastruridae		Ceratophysella		11-Aug-2018
DCHAR3388-19	651	MN682063	BOLD:AAA4808	Collembola	Poduromorpha	Hypogastruridae		Ceratophysella		11-Aug-2018
DCHAR3387-19	652	MN669124	BOLD:AAA4808	Collembola	Poduromorpha	Hypogastruridae		Ceratophysella		11-Aug-2018
DCHAR3065-19	654	MN674694	BOLD:AAA4808	Collembola	Poduromorpha	Hypogastruridae		Ceratophysella		09-Aug-2018
DCHAR3064-19	655	MN674445	BOLD:AAA4808	Collembola	Poduromorpha	Hypogastruridae		Ceratophysella		09-Aug-2018
DCHAR3063-19	653	MN674763	BOLD:AAA4808	Collembola	Poduromorpha	Hypogastruridae		Ceratophysella		09-Aug-2018
DCHAR3386-19	653	MN680109	BOLD:AAA4808	Collembola	Poduromorpha	Hypogastruridae		Ceratophysella		11-Aug-2018
DCHAR3383-19	652	MN666770	BOLD:AAA4808	Collembola	Poduromorpha	Hypogastruridae		Ceratophysella		11-Aug-2018
CCHAR8155-19	654	MN668438	BOLD:AAA4808	Collembola	Poduromorpha	Hypogastruridae		Ceratophysella		31-Jul-2018
CCHAR8153-19	655	MN676248	BOLD:AAA4808	Collembola	Poduromorpha	Hypogastruridae		Ceratophysella		31-Jul-2018
CCHAR8152-19	654	MN665464	BOLD:AAA4808	Collembola	Poduromorpha	Hypogastruridae		Ceratophysella		31-Jul-2018
CCHAR8151-19	653	MN667074	BOLD:AAA4808	Collembola	Poduromorpha	Hypogastruridae		Ceratophysella		31-Jul-2018
CCHAR8149-19	653	MN680475	BOLD:AAA4808	Collembola	Poduromorpha	Hypogastruridae		Ceratophysella		31-Jul-2018
CCHAR8148-19	654	MN672603	BOLD:AAA4808	Collembola	Poduromorpha	Hypogastruridae		Ceratophysella		31-Jul-2018
CCHAR8147-19	667	MN682792	BOLD:AAA4808	Collembola	Poduromorpha	Hypogastruridae		Ceratophysella		31-Jul-2018
CCHAR8146-19	653	MN671583	BOLD:AAA4808	Collembola	Poduromorpha	Hypogastruridae		Ceratophysella		31-Jul-2018
CCHAR8145-19	654	MN673514	BOLD:AAA4808	Collembola	Poduromorpha	Hypogastruridae		Ceratophysella		31-Jul-2018
CCHAR8144-19	653	MN670821	BOLD:AAA4808	Collembola	Poduromorpha	Hypogastruridae		Ceratophysella		31-Jul-2018
CCHAR8143-19	653	MN672493	BOLD:AAA4808	Collembola	Poduromorpha	Hypogastruridae		Ceratophysella		31-Jul-2018
CCHAR8142-19	653	MN679435	BOLD:AAA4808	Collembola	Poduromorpha	Hypogastruridae		Ceratophysella		31-Jul-2018
CCHAR8141-19	653	MN676619	BOLD:AAA4808	Collembola	Poduromorpha	Hypogastruridae		Ceratophysella		31-Jul-2018
CCHAR8140-19	653	MN677300	BOLD:AAA4808	Collembola	Poduromorpha	Hypogastruridae		Ceratophysella		31-Jul-2018
DCHAR2115-19	653	MN681401	BOLD:AAA4808	Collembola	Poduromorpha	Hypogastruridae		Ceratophysella		13-Aug-2018
DCHAR1899-19	654	MN678404	BOLD:AAA4808	Collembola	Poduromorpha	Hypogastruridae		Ceratophysella		16-Aug-2018
DCHAR1898-19	654	MN666115	BOLD:AAA4808	Collembola	Poduromorpha	Hypogastruridae		Ceratophysella		16-Aug-2018
DCHAR1897-19	654	MN681808	BOLD:AAA4808	Collembola	Poduromorpha	Hypogastruridae		Ceratophysella		16-Aug-2018
CCHAR3299-19	655	MN676108	BOLD:AAA4808	Collembola	Poduromorpha	Hypogastruridae		Ceratophysella		08-Aug-2018
CCHAR2642-19	653	MN669604	BOLD:AAA4808	Collembola	Poduromorpha	Hypogastruridae		Ceratophysella		08-Aug-2018
CCHAR2641-19	654	MN678690	BOLD:AAA4808	Collembola	Poduromorpha	Hypogastruridae		Ceratophysella		08-Aug-2018
CCHAR2640-19	654	MN670063	BOLD:AAA4808	Collembola	Poduromorpha	Hypogastruridae		Ceratophysella		08-Aug-2018
ACHAR4414-19	654	MN676336	BOLD:AAA4808	Collembola	Poduromorpha	Hypogastruridae		Ceratophysella		02-Aug-2018
ACHAR4310-19	654	MN671225	BOLD:AAA4808	Collembola	Poduromorpha	Hypogastruridae		Ceratophysella		31-Jul-2018
CCHAR5475-19	649	MN681864	BOLD:AAA4808	Collembola	Poduromorpha	Hypogastruridae		Ceratophysella		02-Aug-2018
CCHAR5394-19	640	MN669165	BOLD:AAA4808	Collembola	Poduromorpha	Hypogastruridae		Ceratophysella		08-Aug-2018
CCHAR1002-19	654	MN680521	BOLD:AAA4808	Collembola	Poduromorpha	Hypogastruridae		Ceratophysella		14-Jul-2018
CCHAR982-19	653	MN668968	BOLD:AAA4808	Collembola	Poduromorpha	Hypogastruridae		Ceratophysella		14-Jul-2018
CCHAR979-19	654	MN680410	BOLD:AAA4808	Collembola	Poduromorpha	Hypogastruridae		Ceratophysella		14-Jul-2018
ACHAR2660-18	652	MN667645	BOLD:AAC9746	Collembola	Poduromorpha	Hypogastruridae		Hypogastrura		29-Jul-2018
CCHAR1003-19	648	MN682620	BOLD:AAF4674	Collembola	Poduromorpha	Hypogastruridae		Hypogastrura	Hypogastrura concolor	14-Jul-2018
ACHAR438-18	614	MN677999	BOLD:ACS8679	Collembola	Poduromorpha	Hypogastruridae		Ceratophysella	Ceratophysella longispina	29-Jul-2018
ACHAR437-18	644	MN683168	BOLD:ACS8679	Collembola	Poduromorpha	Hypogastruridae		Ceratophysella	Ceratophysella longispina	29-Jul-2018
ACHAR436-18	565	MN680654	BOLD:ACS8679	Collembola	Poduromorpha	Hypogastruridae		Ceratophysella	Ceratophysella longispina	29-Jul-2018
ACHAR435-18	576	MN680609	BOLD:ACS8679	Collembola	Poduromorpha	Hypogastruridae		Ceratophysella	Ceratophysella longispina	29-Jul-2018
ACHAR2669-18	654	MN678473	BOLD:ACS8679	Collembola	Poduromorpha	Hypogastruridae		Ceratophysella	Ceratophysella longispina	29-Jul-2018
ACHAR2668-18	654	MN675781	BOLD:ACS8679	Collembola	Poduromorpha	Hypogastruridae		Ceratophysella	Ceratophysella longispina	29-Jul-2018
ACHAR2667-18	655	MN678673	BOLD:ACS8679	Collembola	Poduromorpha	Hypogastruridae		Ceratophysella	Ceratophysella longispina	29-Jul-2018
ACHAR2666-18	653	MN680758	BOLD:ACS8679	Collembola	Poduromorpha	Hypogastruridae		Ceratophysella	Ceratophysella longispina	29-Jul-2018
ACHAR2665-18	653	MN671760	BOLD:ACS8679	Collembola	Poduromorpha	Hypogastruridae		Ceratophysella	Ceratophysella longispina	29-Jul-2018
ACHAR2664-18	654	MN668570	BOLD:ACS8679	Collembola	Poduromorpha	Hypogastruridae		Ceratophysella	Ceratophysella longispina	29-Jul-2018
ACHAR2663-18	655	MN679638	BOLD:ACS8679	Collembola	Poduromorpha	Hypogastruridae		Ceratophysella	Ceratophysella longispina	29-Jul-2018
ACHAR2662-18	652	MN670744	BOLD:ACS8679	Collembola	Poduromorpha	Hypogastruridae		Ceratophysella	Ceratophysella longispina	29-Jul-2018
ACHAR2661-18	653	MN682142	BOLD:ACS8679	Collembola	Poduromorpha	Hypogastruridae		Ceratophysella	Ceratophysella longispina	29-Jul-2018
ACHAR2576-18	651	MN669593	BOLD:ACS8679	Collembola	Poduromorpha	Hypogastruridae		Ceratophysella	Ceratophysella longispina	25-Jul-2018
ACHAR2575-18	653	MN667550	BOLD:ACS8679	Collembola	Poduromorpha	Hypogastruridae		Ceratophysella	Ceratophysella longispina	25-Jul-2018
ACHAR2678-18	654	MN677614	BOLD:ACS8679	Collembola	Poduromorpha	Hypogastruridae		Ceratophysella	Ceratophysella longispina	29-Jul-2018
ACHAR2676-18	653	MN674596	BOLD:ACS8679	Collembola	Poduromorpha	Hypogastruridae		Ceratophysella	Ceratophysella longispina	29-Jul-2018
ACHAR2675-18	652	MN666346	BOLD:ACS8679	Collembola	Poduromorpha	Hypogastruridae		Ceratophysella	Ceratophysella longispina	29-Jul-2018
ACHAR2672-18	652	MN680013	BOLD:ACS8679	Collembola	Poduromorpha	Hypogastruridae		Ceratophysella	Ceratophysella longispina	29-Jul-2018
ACHAR2319-18	653	MN670239	BOLD:ACS8679	Collembola	Poduromorpha	Hypogastruridae		Ceratophysella	Ceratophysella longispina	23-Jul-2018
ACHAR2318-18	655	MN675922	BOLD:ACS8679	Collembola	Poduromorpha	Hypogastruridae		Ceratophysella	Ceratophysella longispina	23-Jul-2018
ACHAR2317-18	651	MN667879	BOLD:ACS8679	Collembola	Poduromorpha	Hypogastruridae		Ceratophysella	Ceratophysella longispina	23-Jul-2018
ACHAR2316-18	652	MN673155	BOLD:ACS8679	Collembola	Poduromorpha	Hypogastruridae		Ceratophysella	Ceratophysella longispina	23-Jul-2018
ACHAR2303-18	653	MN676995	BOLD:ACS8679	Collembola	Poduromorpha	Hypogastruridae		Ceratophysella	Ceratophysella longispina	24-Jul-2018
ACHAR2302-18	653	MN668057	BOLD:ACS8679	Collembola	Poduromorpha	Hypogastruridae		Ceratophysella	Ceratophysella longispina	24-Jul-2018
ACHAR2301-18	651	MN683148	BOLD:ACS8679	Collembola	Poduromorpha	Hypogastruridae		Ceratophysella	Ceratophysella longispina	24-Jul-2018
ACHAR2300-18	654	MN678489	BOLD:ACS8679	Collembola	Poduromorpha	Hypogastruridae		Ceratophysella	Ceratophysella longispina	24-Jul-2018
ACHAR2291-18	641	MN680829	BOLD:ACS8679	Collembola	Poduromorpha	Hypogastruridae		Ceratophysella	Ceratophysella longispina	25-Jul-2018
ACHAR2290-18	654	MN669613	BOLD:ACS8679	Collembola	Poduromorpha	Hypogastruridae		Ceratophysella	Ceratophysella longispina	25-Jul-2018
ACHAR2289-18	653	MN678426	BOLD:ACS8679	Collembola	Poduromorpha	Hypogastruridae		Ceratophysella	Ceratophysella longispina	25-Jul-2018
DCHAR126-19	653	MN668745	BOLD:ADT8756	Collembola	Poduromorpha	Hypogastruridae				09-Aug-2018
CCHAR1232-19	655	MN670294	BOLD:ADT8756	Collembola	Poduromorpha	Hypogastruridae				08-Aug-2018
CCHAR1228-19	651	MN682877	BOLD:ADT8756	Collembola	Poduromorpha	Hypogastruridae				08-Aug-2018
DCHAR4179-19	654	MN677560	BOLD:ADW4931	Collembola	Poduromorpha	Hypogastruridae				17-Jul-2018
DCHAR4178-19	654	MN682683	BOLD:ADW4931	Collembola	Poduromorpha	Hypogastruridae				17-Jul-2018
DCHAR4177-19	654	MN665462	BOLD:ADW4931	Collembola	Poduromorpha	Hypogastruridae				17-Jul-2018
DCHAR3840-19	654	MN679712	BOLD:ADW4931	Collembola	Poduromorpha	Hypogastruridae				03-Aug-2018
DCHAR3838-19	654	MN674964	BOLD:ADW4931	Collembola	Poduromorpha	Hypogastruridae				03-Aug-2018
DCHAR3837-19	655	MN675682	BOLD:ADW4931	Collembola	Poduromorpha	Hypogastruridae				03-Aug-2018
DCHAR3836-19	654	MN678109	BOLD:ADW4931	Collembola	Poduromorpha	Hypogastruridae				03-Aug-2018
DCHAR3835-19	655	MN672691	BOLD:ADW4931	Collembola	Poduromorpha	Hypogastruridae				03-Aug-2018
DCHAR3391-19	654	MN667359	BOLD:ADW4931	Collembola	Poduromorpha	Hypogastruridae				11-Aug-2018
DCHAR3067-19	655	MN666751	BOLD:ADW4931	Collembola	Poduromorpha	Hypogastruridae				09-Aug-2018
DCHAR3066-19	654	MN672418	BOLD:ADW4931	Collembola	Poduromorpha	Hypogastruridae				09-Aug-2018
DCHAR2107-19	654	MN676862	BOLD:ADW4931	Collembola	Poduromorpha	Hypogastruridae				13-Aug-2018
DCHAR2106-19	653	MN670051	BOLD:ADW4931	Collembola	Poduromorpha	Hypogastruridae				13-Aug-2018
DCHAR2105-19	655	MN680296	BOLD:ADW4931	Collembola	Poduromorpha	Hypogastruridae				13-Aug-2018
CCHAR5722-19	655	MN682606	BOLD:ADW4931	Collembola	Poduromorpha	Hypogastruridae				24-Jul-2018
CCHAR5721-19	653	MN681617	BOLD:ADW4931	Collembola	Poduromorpha	Hypogastruridae				24-Jul-2018
DCHAR1511-19	640	MN681158	BOLD:ADW4931	Collembola	Poduromorpha	Hypogastruridae				28-Jul-2018
CCHAR6995-19	640	MN671899	BOLD:ADW4931	Collembola	Poduromorpha	Hypogastruridae				05-Aug-2018
CCHAR4135-19	654	MN665425	BOLD:ADW4931	Collembola	Poduromorpha	Hypogastruridae				15-Jul-2018
CCHAR4134-19	654	MN671276	BOLD:ADW4931	Collembola	Poduromorpha	Hypogastruridae				15-Jul-2018
CCHAR4132-19	654	MN678285	BOLD:ADW4931	Collembola	Poduromorpha	Hypogastruridae				15-Jul-2018
CCHAR4131-19	653	MN676521	BOLD:ADW4931	Collembola	Poduromorpha	Hypogastruridae				15-Jul-2018
CCHAR4130-19	655	MN680636	BOLD:ADW4931	Collembola	Poduromorpha	Hypogastruridae				15-Jul-2018
CCHAR4129-19	654	MN677524	BOLD:ADW4931	Collembola	Poduromorpha	Hypogastruridae				15-Jul-2018
CCHAR4128-19	653	MN681846	BOLD:ADW4931	Collembola	Poduromorpha	Hypogastruridae				15-Jul-2018
CCHAR4127-19	653	MN670992	BOLD:ADW4931	Collembola	Poduromorpha	Hypogastruridae				15-Jul-2018
CCHAR4126-19	654	MN668034	BOLD:ADW4931	Collembola	Poduromorpha	Hypogastruridae				15-Jul-2018
ACHAR2825-18	653	MN671850	BOLD:AAG1117	Collembola	Poduromorpha	Neanuridae	Pseudachorutinae	Pseudachorutes		31-Jul-2018
DCHAR025-19	654	MN676566	BOLD:AAG1117	Collembola	Poduromorpha	Neanuridae	Pseudachorutinae	Pseudachorutes		10-Jul-2018
CCHAR1045-19	653	MN683027	BOLD:AAG1117	Collembola	Poduromorpha	Neanuridae	Pseudachorutinae	Pseudachorutes		08-Aug-2018
CCHAR1186-19	653	MN677442	BOLD:AAG1117	Collembola	Poduromorpha	Neanuridae	Pseudachorutinae	Pseudachorutes		08-Aug-2018
ACHAR3875-19	653	MN672053	BOLD:AAK6575	Collembola	Poduromorpha	Neanuridae	Morulininae	Morulina	Morulina mackenziana	18-Jul-2018
ACHAR3733-19	653	MN682635	BOLD:AAK6575	Collembola	Poduromorpha	Neanuridae	Morulininae	Morulina	Morulina mackenziana	13-Aug-2018
ACHAR4471-19	651	MN675553	BOLD:AAK6575	Collembola	Poduromorpha	Neanuridae	Morulininae	Morulina	Morulina mackenziana	17-Jul-2018
CCHAR1182-19	652	MN669944	BOLD:AAK6575	Collembola	Poduromorpha	Neanuridae	Morulininae	Morulina	Morulina mackenziana	08-Aug-2018
ACHAR4019-19	656	MN682284	BOLD:ADT4856	Collembola	Poduromorpha	Neanuridae				15-Jul-2018
ACHAR2699-18	652	MN673635	BOLD:AAE5068	Collembola	Poduromorpha	Onychiuridae	Onychiurinae			29-Jul-2018
ACHAR2581-18	655	MN679472	BOLD:AAE5068	Collembola	Poduromorpha	Onychiuridae	Onychiurinae			25-Jul-2018
ACHAR2580-18	654	MN680520	BOLD:AAE5068	Collembola	Poduromorpha	Onychiuridae	Onychiurinae			25-Jul-2018
ACHAR2485-18	644	MN674188	BOLD:AAE5068	Collembola	Poduromorpha	Onychiuridae	Onychiurinae			27-Jul-2018
ACHAR2696-18	654	MN680554	BOLD:AAE5068	Collembola	Poduromorpha	Onychiuridae	Onychiurinae			29-Jul-2018
ACHAR2695-18	651	MN680776	BOLD:AAE5068	Collembola	Poduromorpha	Onychiuridae	Onychiurinae			29-Jul-2018
ACHAR2687-18	653	MN670803	BOLD:AAE5068	Collembola	Poduromorpha	Onychiuridae	Onychiurinae			29-Jul-2018
ACHAR2683-18	652	MN676289	BOLD:AAE5068	Collembola	Poduromorpha	Onychiuridae	Onychiurinae			29-Jul-2018
ACHAR2682-18	654	MN672739	BOLD:AAE5068	Collembola	Poduromorpha	Onychiuridae	Onychiurinae			29-Jul-2018
ACHAR2285-18	654	MN681526	BOLD:AAE5068	Collembola	Poduromorpha	Onychiuridae	Onychiurinae			25-Jul-2018
ACHAR2541-18	656	MN666697	BOLD:ADW4932	Collembola	Poduromorpha	Onychiuridae				27-Jul-2018
ACHAR2539-18	655	MN673902	BOLD:ADW4932	Collembola	Poduromorpha	Onychiuridae				27-Jul-2018
ACHAR2489-18	654	MN671493	BOLD:ADW4932	Collembola	Poduromorpha	Onychiuridae				27-Jul-2018
ACHAR2486-18	654	MN677309	BOLD:ADW4932	Collembola	Poduromorpha	Onychiuridae				27-Jul-2018
ACHAR2442-18	654	MN678340	BOLD:ADW4932	Collembola	Poduromorpha	Onychiuridae				24-Jul-2018
ACHAR2441-18	654	MN669829	BOLD:ADW4932	Collembola	Poduromorpha	Onychiuridae				24-Jul-2018
ACHAR3878-19	652	MN679469	BOLD:ADW4932	Collembola	Poduromorpha	Onychiuridae				18-Jul-2018
ACHAR3107-18	654	MN672566	BOLD:ADW4933	Collembola	Poduromorpha	Onychiuridae				07-Aug-2018
ACHAR3106-18	654	MN678575	BOLD:ADW4933	Collembola	Poduromorpha	Onychiuridae				07-Aug-2018
ACHAR2391-18	652	MN678780	BOLD:ADW4933	Collembola	Poduromorpha	Onychiuridae				23-Jul-2018
ACHAR3835-19	655	MN677753	BOLD:AAB2100	Collembola	Poduromorpha	Poduridae		Podura		24-Jul-2018
ACHAR3833-19	655	MN681200	BOLD:AAB2100	Collembola	Poduromorpha	Poduridae		Podura		24-Jul-2018
ACHAR3765-19	654	MN678959	BOLD:AAB2100	Collembola	Poduromorpha	Poduridae		Podura		27-Jul-2018
ACHAR3764-19	655	MN683133	BOLD:AAB2100	Collembola	Poduromorpha	Poduridae		Podura		27-Jul-2018
ACHAR2154-18	655	MN670109	BOLD:AAB2100	Collembola	Poduromorpha	Poduridae		Podura		13-Jul-2018
ACHAR3844-19	653	MN677997	BOLD:AAB2100	Collembola	Poduromorpha	Poduridae		Podura		27-Jul-2018
CCHAR9652-19	655	MN670099	BOLD:ACE2761	Collembola	Symphypleona	Bourletiellidae		Heterosminthurus		02-Aug-2018
CCHAR9650-19	654	MN675587	BOLD:ACE2761	Collembola	Symphypleona	Bourletiellidae		Heterosminthurus		02-Aug-2018
CCHAR9648-19	654	MN681890	BOLD:ACE2761	Collembola	Symphypleona	Bourletiellidae		Heterosminthurus		02-Aug-2018
CCHAR10821-19	654	MN672467	BOLD:ACE2761	Collembola	Symphypleona	Bourletiellidae		Heterosminthurus		26-Jul-2018
CCHAR10606-19	653	MN677714	BOLD:ACE2761	Collembola	Symphypleona	Bourletiellidae		Heterosminthurus		15-Aug-2018
CCHAR10603-19	655	MN677129	BOLD:ACE2761	Collembola	Symphypleona	Bourletiellidae		Heterosminthurus		15-Aug-2018
CCHAR10600-19	654	MN668116	BOLD:ACE2761	Collembola	Symphypleona	Bourletiellidae		Heterosminthurus		15-Aug-2018
CCHAR8178-19	654	MN668579	BOLD:ACE2761	Collembola	Symphypleona	Bourletiellidae		Heterosminthurus		31-Jul-2018
CCHAR8176-19	655	MN679391	BOLD:ACE2761	Collembola	Symphypleona	Bourletiellidae		Heterosminthurus		31-Jul-2018
CCHAR8174-19	653	MN681607	BOLD:ACE2761	Collembola	Symphypleona	Bourletiellidae		Heterosminthurus		31-Jul-2018
CCHAR8170-19	655	MN671311	BOLD:ACE2761	Collembola	Symphypleona	Bourletiellidae		Heterosminthurus		31-Jul-2018
CCHAR8167-19	652	MN672356	BOLD:ACE2761	Collembola	Symphypleona	Bourletiellidae		Heterosminthurus		31-Jul-2018
CCHAR298-19	654	MN680918	BOLD:ACE2761	Collembola	Symphypleona	Bourletiellidae		Heterosminthurus		18-Jul-2018
CCHAR2626-19	653	MN667814	BOLD:ACE2761	Collembola	Symphypleona	Bourletiellidae		Heterosminthurus		08-Aug-2018
CCHAR2625-19	651	MN667002	BOLD:ACE2761	Collembola	Symphypleona	Bourletiellidae		Heterosminthurus		08-Aug-2018
CCHAR2624-19	652	MN675094	BOLD:ACE2761	Collembola	Symphypleona	Bourletiellidae		Heterosminthurus		08-Aug-2018
CCHAR2623-19	654	MN665929	BOLD:ACE2761	Collembola	Symphypleona	Bourletiellidae		Heterosminthurus		08-Aug-2018
CCHAR2622-19	654	MN677985	BOLD:ACE2761	Collembola	Symphypleona	Bourletiellidae		Heterosminthurus		08-Aug-2018
CCHAR1719-19	652	MN681541	BOLD:ACE2761	Collembola	Symphypleona	Bourletiellidae		Heterosminthurus		23-Jul-2018
ACHAR4221-19	654	MN675687	BOLD:ACE2761	Collembola	Symphypleona	Bourletiellidae		Heterosminthurus		23-Jul-2018
DCHAR4171-19	653	MN671496	BOLD:ACR5191	Collembola	Symphypleona	Bourletiellidae				17-Jul-2018
DCHAR4173-19	653	MN672469	BOLD:ACR5191	Collembola	Symphypleona	Bourletiellidae				17-Jul-2018
DCHAR4172-19	652	MN675466	BOLD:ACR5191	Collembola	Symphypleona	Bourletiellidae				17-Jul-2018
DCHAR4166-19	653	MN665384	BOLD:ACR5191	Collembola	Symphypleona	Bourletiellidae				17-Jul-2018
DCHAR3842-19	654	MN674338	BOLD:ACR5191	Collembola	Symphypleona	Bourletiellidae				03-Aug-2018
DCHAR3826-19	653	MN669003	BOLD:ACR5191	Collembola	Symphypleona	Bourletiellidae				03-Aug-2018
DCHAR3823-19	654	MN675205	BOLD:ACR5191	Collembola	Symphypleona	Bourletiellidae				03-Aug-2018
CCHAR10820-19	648	MN671492	BOLD:ACR5191	Collembola	Symphypleona	Bourletiellidae				26-Jul-2018
CCHAR10815-19	652	MN677224	BOLD:ACR5191	Collembola	Symphypleona	Bourletiellidae				26-Jul-2018
CCHAR10599-19	654	MN681269	BOLD:ACR5191	Collembola	Symphypleona	Bourletiellidae				15-Aug-2018
DCHAR3429-19	652	MN672633	BOLD:ACR5191	Collembola	Symphypleona	Bourletiellidae				11-Aug-2018
DCHAR3054-19	654	MN682584	BOLD:ACR5191	Collembola	Symphypleona	Bourletiellidae				09-Aug-2018
DCHAR3049-19	653	MN676603	BOLD:ACR5191	Collembola	Symphypleona	Bourletiellidae				09-Aug-2018
DCHAR3382-19	640	MN672504	BOLD:ACR5191	Collembola	Symphypleona	Bourletiellidae				11-Aug-2018
DCHAR3378-19	647	MN667875	BOLD:ACR5191	Collembola	Symphypleona	Bourletiellidae				11-Aug-2018
DCHAR3377-19	641	MN677453	BOLD:ACR5191	Collembola	Symphypleona	Bourletiellidae				11-Aug-2018
CCHAR8159-19	653	MN677543	BOLD:ACR5191	Collembola	Symphypleona	Bourletiellidae				31-Jul-2018
CCHAR8172-19	653	MN674110	BOLD:ACR5191	Collembola	Symphypleona	Bourletiellidae				31-Jul-2018
CCHAR8166-19	654	MN683119	BOLD:ACR5191	Collembola	Symphypleona	Bourletiellidae				31-Jul-2018
CCHAR292-19	653	MN666050	BOLD:ACR5191	Collembola	Symphypleona	Bourletiellidae				18-Jul-2018
CCHAR291-19	655	MN674796	BOLD:ACR5191	Collembola	Symphypleona	Bourletiellidae				18-Jul-2018
CCHAR288-19	653	MN683063	BOLD:ACR5191	Collembola	Symphypleona	Bourletiellidae				18-Jul-2018
DCHAR2104-19	654	MN674889	BOLD:ACR5191	Collembola	Symphypleona	Bourletiellidae				13-Aug-2018
DCHAR2103-19	654	MN668094	BOLD:ACR5191	Collembola	Symphypleona	Bourletiellidae				13-Aug-2018
DCHAR2102-19	654	MN665589	BOLD:ACR5191	Collembola	Symphypleona	Bourletiellidae				13-Aug-2018
CCHAR289-19	654	MN679774	BOLD:ACR5191	Collembola	Symphypleona	Bourletiellidae				18-Jul-2018
CCHAR7014-19	640	MN675139	BOLD:ACR5191	Collembola	Symphypleona	Bourletiellidae				05-Aug-2018
ACHAR3882-19	654	MN669413	BOLD:ACR5191	Collembola	Symphypleona	Bourletiellidae				18-Jul-2018
ACHAR3881-19	654	MN672708	BOLD:ACR5191	Collembola	Symphypleona	Bourletiellidae				18-Jul-2018
ACHAR3716-19	651	MN668088	BOLD:ACR5191	Collembola	Symphypleona	Bourletiellidae				09-Aug-2018
ACHAR3713-19	652	MN672674	BOLD:ACR5191	Collembola	Symphypleona	Bourletiellidae				09-Aug-2018
CCHAR2621-19	653	MN678099	BOLD:ACR5191	Collembola	Symphypleona	Bourletiellidae				08-Aug-2018
CCHAR2620-19	653	MN675413	BOLD:ACR5191	Collembola	Symphypleona	Bourletiellidae				08-Aug-2018
CCHAR2618-19	653	MN670975	BOLD:ACR5191	Collembola	Symphypleona	Bourletiellidae				08-Aug-2018
CCHAR5739-19	654	MN667960	BOLD:ACR5191	Collembola	Symphypleona	Bourletiellidae				24-Jul-2018
CCHAR5738-19	653	MN672311	BOLD:ACR5191	Collembola	Symphypleona	Bourletiellidae				24-Jul-2018
CCHAR5733-19	654	MN666261	BOLD:ACR5191	Collembola	Symphypleona	Bourletiellidae				24-Jul-2018
CCHAR5732-19	654	MN667517	BOLD:ACR5191	Collembola	Symphypleona	Bourletiellidae				24-Jul-2018
CCHAR5723-19	654	MN678643	BOLD:ACR5191	Collembola	Symphypleona	Bourletiellidae				24-Jul-2018
CCHAR1725-19	653	MN671467	BOLD:ACR5191	Collembola	Symphypleona	Bourletiellidae				23-Jul-2018
ACHAR4305-19	653	MN666890	BOLD:ACR5191	Collembola	Symphypleona	Bourletiellidae				31-Jul-2018
ACHAR4304-19	654	MN675441	BOLD:ACR5191	Collembola	Symphypleona	Bourletiellidae				31-Jul-2018
CCHAR1052-19	653	MN677793	BOLD:ACR5191	Collembola	Symphypleona	Bourletiellidae				08-Aug-2018
DCHAR2508-19	640	MN683006	BOLD:ACR5191	Collembola	Symphypleona	Bourletiellidae				30-Jul-2018
DCHAR2506-19	640	MN679408	BOLD:ACR5191	Collembola	Symphypleona	Bourletiellidae				30-Jul-2018
CCHAR4139-19	653	MN673134	BOLD:ACR5191	Collembola	Symphypleona	Bourletiellidae				15-Jul-2018
CCHAR4138-19	653	MN665505	BOLD:ACR5191	Collembola	Symphypleona	Bourletiellidae				15-Jul-2018
CCHAR4136-19	652	MN681531	BOLD:ACR5191	Collembola	Symphypleona	Bourletiellidae				15-Jul-2018
CCHAR8168-19	653	MN667843	BOLD:ADT1684	Collembola	Symphypleona	Bourletiellidae				31-Jul-2018
DCHAR4167-19	655	MN679838	BOLD:ADT1684	Collembola	Symphypleona	Bourletiellidae				17-Jul-2018
DCHAR4163-19	654	MN679337	BOLD:ADT1684	Collembola	Symphypleona	Bourletiellidae				17-Jul-2018
DCHAR4162-19	654	MN683320	BOLD:ADT1684	Collembola	Symphypleona	Bourletiellidae				17-Jul-2018
DCHAR3048-19	654	MN665382	BOLD:ADT1684	Collembola	Symphypleona	Bourletiellidae				09-Aug-2018
DCHAR3047-19	653	MN668719	BOLD:ADT1684	Collembola	Symphypleona	Bourletiellidae				09-Aug-2018
DCHAR3381-19	653	MN669953	BOLD:ADT1684	Collembola	Symphypleona	Bourletiellidae				11-Aug-2018
DCHAR1905-19	655	MN681688	BOLD:ADT1684	Collembola	Symphypleona	Bourletiellidae				16-Aug-2018
[truncated: 16,098 more rows]
