# Supplementary material for: A DNA Barcoding Survey of an Arctic Arthropod Community: Implications for Future Monitoring
Source: Insects. 2020 Jan 9;11(1):46. doi: 10.3390/insects11010046 (PMC7023425; doi:10.3390/insects11010046)
Supplement: Supplementary file 1 [file insects-11-00046-s001.zip › Table S2.xlsx]

## Sheet: Sheet1
Table S2. Sequencing success statistics for the major arthropod taxa analyzed, and a comparison of the success rates between Malaise traps and pan traps.
Class	Order	Total specimens sampled	Total COI sequences	% Sequenced	Specimens with high quality sequences	% hq sequences	Specimens with BINs (by Oct 31, 2019)	% BINs	Stop codon or alignment issue	% Stop	Non-target sequence	% NTS	No sequence retrieved	% Fail	Malaise Specimens	Malaise Seq	% success Malaise	Pan Specimens	Pan Seq	% success Pan
Insecta	Coleoptera	679	499	0.734904	444	0.653903	440	0.648012	29	0.0581162	54	0.108216	235	0.346097	0	0		18	12	0.666667
Insecta	Diptera	14528	12691	0.873555	12253	0.843406	12113	0.833769	341	0.0268694	436	0.0343551	2275	0.156594	3263	2681	0.821637	9203	8106	0.8808
Insecta	Ephemeroptera	92	84	0.913043	79	0.858696	78	0.847826	2	0.0238095	2	0.0238095	13	0.141304	5	5	1	2	2	1
Insecta	Hemiptera	637	505	0.792779	330	0.518053	312	0.489796	32	0.0633663	175	0.346535	307	0.481947	17	8	0.470588	283	169	0.597173
Insecta	Hymenoptera	3102	2802	0.903288	2429	0.783043	2402	0.774339	217	0.0774447	373	0.133119	673	0.216957	304	238	0.782895	2448	1939	0.792075
Insecta	Lepidoptera	137	120	0.875912	114	0.832117	114	0.832117	1	0.00833333	6	0.05	23	0.167883	14	14	1	32	27	0.84375
Insecta	Plecoptera	9	8	0.888889	8	0.888889	8	0.888889	0	0	0	0	1	0.111111	0	0		0	0
Insecta	Psocodea	1	1	1	0	0	0	0	0	0	1	1	1	1	0	0		1	0	0
Insecta	Thysanoptera	30	22	0.733333	19	0.633333	19	0.633333	3	0.136364	3	0.136364	11	0.366667	0	0		26	16	0.615385
Insecta	Trichoptera	439	428	0.974943	416	0.947608	416	0.947608	2	0.0046729	12	0.0280374	23	0.0523918	311	299	0.961415	46	41	0.891304
Insecta	Insecta indet.	7	2	0.285714	0	0	0	0	1	0.5	2	1	7	1	0	0		0	0
	SUBTOTAL	19661	17162	0.872896	16092	0.818473	15902	0.808809	628	0.0365925	1064	0.0619974	3569	0.181527	3914	3245	0.829075	12059	10312	0.855129
Collembola	Entomobryomorpha	271	162	0.597786	112	0.413284	106	0.391144	24	0.148148	50	0.308642	159	0.586716	0	0		58	8	0.137931
Collembola	Poduromorpha	240	185	0.770833	153	0.6375	150	0.625	10	0.0540541	32	0.172973	87	0.3625	0	0		94	72	0.765957
Collembola	Symphypleona	393	302	0.768448	272	0.692112	272	0.692112	10	0.0331126	29	0.0960265	121	0.307888	2	2	1	261	194	0.743295
	SUBTOTAL	904	649	0.71792	537	0.594027	528	0.584071	44	0.0677966	111	0.171032	367	0.405973	2	2	1	413	274	0.663438
Arachnida	Araneae	1036	847	0.817568	795	0.767375	781	0.753861	26	0.0306966	52	0.0613932	241	0.232625	5	4	0.8	86	62	0.72093
Arachnida	Mesostigmata	102	102	1	102	1	74	0.72549	0	0	0	0	0	0	4	4	1	40	40	1
Arachnida	Sarcoptiformes	488	454	0.930328	445	0.911885	356	0.729508	4	0.00881057	9	0.0198238	43	0.0881148	0	0		90	90	1
Arachnida	Trombidiformes	628	603	0.960191	597	0.950637	415	0.660828	4	0.0066335	6	0.00995025	31	0.0493631	54	54	1	288	288	1
Arachnida	Acari indet.	1379	345	0.250181	48	0.0348078	40	0.0290065	93	0.269565	297	0.86087	1331	0.965192	22	3	0.136364	460	7	0.0152174
	SUBTOTAL	3633	2351	0.647124	1987	0.546931	1666	0.458574	127	0.0540196	364	0.154828	1646	0.453069	85	65	0.764706	964	487	0.505187
	TOTAL	24198	20162	0.833209	18616	0.76932	18096	0.74783	799	0.039629	1539	0.0763317	5582	0.23068	4001	3312	0.827793	13436	11073	0.824129
